# Supplementary material for: Has resistance to chlorhexidine increased among clinically-relevant bacteria? A systematic review of time course and subpopulation data
Source: PLoS One. 2021 Aug 19;16(8):e0256336. doi: 10.1371/journal.pone.0256336 (PMC8376095; doi:10.1371/journal.pone.0256336)
Supplement: S3 Appendix — (XLSX) [file pone.0256336.s004.xlsx]

## Sheet: Cover Page
Appendix C. Data Compiled from Citations
to accompany: Time-Course of Resistance to Chlorhexidine in Some Clinically Relevant Bacteria
		Stephen Buxser, Ph.D.
		Select Bio Consult, LLC
		January 2020

## Sheet: Ps. aeruginosa
ref	date	strain	MIC (µg/ml)	n	Range
131	2000		16	10	8-32
15	2004			59	8-32	MIC50=16	MIC90=32
21	1989		14.4	54
21	2000		8.36	57
52	1997		32	28
52	1997		64	16
52	1997		128	15
52	1997		16	1
138	1978		<10	2
138	1978		50	2
138	1978		200	15
138	1978		800	15
138	1978		>800	1
2 - 35	2014 (pub)	veterinary mostly dog	1	2
	1994-2003	veterinary mostly dog	2	27
		veterinary mostly dog	4	87
		veterinary mostly dog	8	55
		veterinary mostly dog	16	4
2 - 89	2014 (pub)	ATCC 9027	12.5
2 - 129	2014 (pub)	ATCC 9027	7.3	3 replicates
2 - 295	2014 (pub)	NCTC 6750	4
2 - 309	2017 (pub)	ATCC 25619	12.5
2 - 385	2014 (pub)	clinical isolate	32	8	16 to >32
	Jan 2012-Sep 2013	clin CHX wash	32	3	32 to > 32
2 - 399	2015 (pub)	lab strain	32
2 - 416	2017 (pub)	ICU	78.2
		ICU	9.7
		ICU	19.5
57	2001 (pub)	3355 industrial	9	1
57	2001 (pub)	95-3561 industrial	9	1
57	2001 (pub)	96-528 industrial	9	1
57	2001 (pub)	96-864 industrial	156	1
57	2001 (pub)	97-1961 industrial	9	1
57	2001 (pub)	98-217 industrial	19	1
57	2001 (pub)	RB 12113Z5 industrial	4	1
57	2001 (pub)	RB 11173Z5 industrial	9	1
57	2001 (pub)	RB 06134Z2 industrial	4	1
57	2001 (pub)	RB 07194Z2 industrial	4	1
57	2001 (pub)	RB 234-13A industrial	9	1
57	2001 (pub)	RB 234-14A industrial	9	1
57	2001 (pub)	RB 234-14B industrial	9	1
57	2001 (pub)	RB 13 industrial	9	1
57	2001 (pub)	RB 8 industrial	9	1
57	2001 (pub)	RB 3 industrial	39	1
57	2001 (pub)	6344 Clinical	4	1
57	2001 (pub)	6898 Clinical	9	1
57	2001 (pub)	30001 Clinical	19	1
57	2001 (pub)	4972 Clinical	19	1
57	2001 (pub)	7302 Clinical	39	1
57	2001 (pub)	58433 Clinical	9	1
57	2001 (pub)	31384 Clinical	19	1
57	2001 (pub)	6312 Clinical	19	1
57	2001 (pub)	15226 Clinical	9	1
57	2001 (pub)	32915 Clinical	4	1
57	2001 (pub)	30338 Clinical	19	1
57	2001 (pub)	77957 Clinical	4	1
57	2001 (pub)	6624 Clinical	19	1
57	2001 (pub)	60754 Clinical	19	1
57	2001 (pub)	30178 Clinical	9	1
57	2001 (pub)	14979 Clinical	19	1
57	2001 (pub)	13210 Clinical	19	1
57	2001 (pub)	13717 Clinical	19	1
57	2001 (pub)	78015 Clinical	<2	1
57	2001 (pub)	5310 Clinical	19	1
63	1980 (pub)	clinical	8	6
63	1980 (pub)	clinical	16	27
63	1980 (pub)	clinical	32	3
77	1976 (pub)		32	1		in 5% defibrinated horse blood
77	1976 (pub)		64	2		in 5% defibrinated horse blood
77	1976 (pub)		128	1		in 5% defibrinated horse blood
97	1973 (pub)		>73	11	12.5->100	geometric mean
2 - 457	2014 (pub)			n	Range	MIC50	MIC90
	2009 isolation?	wild type		15	8-32	8	32
		multidrug resistant		10	8-32	8	32
3-19	Aug 2015 - Feb 2016	1PS qacEdel1	128	1
	Aug 2015 - Feb 2016	2PS qacEdel1	4	1
	Aug 2015 - Feb 2016	3PS qacEdel1	256	1
	Aug 2015 - Feb 2016	4PS qacEdel1	32	1
	Aug 2015 - Feb 2016	5PS qacEdel1	64	1
	Aug 2015 - Feb 2016	6PS qacEdel1	128	1
	Aug 2015 - Feb 2016	7PS	8	1
	Aug 2015 - Feb 2016	8PS qacEdel1	256	1
	Aug 2015 - Feb 2016	9PS qacEdel1	8	1
	Aug 2015 - Feb 2016	10PS qacEdel1	4	1
	Aug 2015 - Feb 2016	11PS qacEdel1	2	1
	Aug 2015 - Feb 2016	12PS qacEdel1	16	1
	Aug 2015 - Feb 2016	13PS qacEdel1	16	1
	Aug 2015 - Feb 2016	14PS qacEdel1	32	1
	Aug 2015 - Feb 2016	15PS qacEdel1	64	1
	Aug 2015 - Feb 2016	16PS qacEdel1	64	1
	Aug 2015 - Feb 2016	17PS	128	1
	Aug 2015 - Feb 2016	18PS	2	1
	Aug 2015 - Feb 2016	19PS qacEdel1	64	1
	Aug 2015 - Feb 2016	20PS qacEdel1	8	1
	Aug 2015 - Feb 2016	21PS qacEdel1	128	1
	Aug 2015 - Feb 2016	22PS qacEdel1	128	1
	Aug 2015 - Feb 2016	23PS	1	1
	Aug 2015 - Feb 2016	24PS qacEdel1	64	1
	Aug 2015 - Feb 2016	25PS qacEdel1	256	1
	Aug 2015 - Feb 2016	26PS	2	1
	Aug 2015 - Feb 2016	27PS qacEdel1	128	1
	Aug 2015 - Feb 2016	28PS	1	1
	Aug 2015 - Feb 2016	29PS qacEdel1	128	1
	Aug 2015 - Feb 2016	30PS qacEdel1	128	1
	Aug 2015 - Feb 2016	31PS qacEdel1	16	1
	Aug 2015 - Feb 2016	32PS qacEdel1	32	1
	Aug 2015 - Feb 2016	33PS qacEdel1	16	1
	Aug 2015 - Feb 2016	34PS qacEdel1	32	1
	Aug 2015 - Feb 2016	35PS	8	1
	Aug 2015 - Feb 2016	36PS qacEdel1	16	1
	Aug 2015 - Feb 2016	37PS	1	1
3-26	Jan-Jun 2015	PA3	8	1
	Jan-Jun 2015	PA9	16	1
	Jan-Jun 2015	PA42	8	1
	Jan-Jun 2015	PA56	16	1
	Jan-Jun 2015	PA62	16	1
	Jan-Jun 2015	PA68	8	1
	Jan-Jun 2015	PA71	64	1
	Jan-Jun 2015	PA125	16	1
	Jan-Jun 2015	PA131	8	1
	Jan-Jun 2015	PA142	16	1
	Jan-Jun 2015	PA143	16	1
3-5	2012		4	1
	2012		8	6
	2012		16	17
	2012		32	6
3-25	2015		32	1
	2015		64	11
	2015		128	14
	2015		256	4

## Sheet: K. pneumoniae
ref	date	species	strain	MIC (µg/ml)	n	Range
2 - 129	2014 (pub)	Klebsiella pneumoniae	ATCC 13883	29.3	3 replicates
2 - 151	2013 (pub)	K pneumoniae	DSM 16609	40
	no dates provided	K pneumoniae	EBSL 98/01	80
		K pneumoniae	EBSL 101/20	20
		K pneumoniae	EBSL 103/52	20
2 - 155	2014 (pub)	K. pneumoniae	Carbapenem resistant	32	19
	isolates 2011-2013	K. pneumoniae	Carbapenem resistant	64	2
2 - 244	2016 (pub)	K. pneumoniae	ATCC 13883	0.5	10
	no isolation dates	K. pneumoniae	ATCC 13883	1	6
		K. pneumoniae	ATCC 13883	2	2
		K. pneumoniae	NDM1	8	8
		K. pneumoniae	NDM1	16	11
		K. pneumoniae	NDM1	32	7
		K. pneumoniae	NDM1	64	7
		K. pneumoniae	NDM1	128	4
		K. pneumoniae	pan-sensitive	0.5	2
		K. pneumoniae	pan-sensitive	1	1
		K. pneumoniae	pan-sensitive	2	1
		K. pneumoniae	pan-sensitive	4	4
		K. pneumoniae	pan-sensitive	8	4
		K. pneumoniae	pan-sensitive	16	7
		K. pneumoniae	pan-sensitive	32	4
		K. pneumoniae	pan-sensitive	64	3
2 - 277	1991-2011	K. pneumoniae		2	4.55
		K. pneumoniae		4	8.2
		K. pneumoniae		8	24.55
		K. pneumoniae		16	8.2
		K. pneumoniae		32	3.65
		K. pneumoniae		64	0.9
2 - 385	2014 (pub)			median MIC (µg/ml)	n	range
	Jan 2012-Sep 2013	Klebsiella pneumoniae	clinical isolate	16	4	2 to >32
		Klebsiella pneumoniae	clin CHX wash	32	8	8 to >32
2 - 399	2015 (pub)	K. pneumoniae	VT-1367	32
2 - 426	2015 (pub)
	1935	K. pneumoniae	M42	8
	1940	K. pneumoniae	M43	0.5
	1937	K. pneumoniae	M44	8
	1940	K. pneumoniae	M45	8
	1940	K. pneumoniae	M69	8
	1940	K. pneumoniae	M70	8
	1932	K. pneumoniae	M109	16
	1940	K. pneumoniae	M124	4
	1941	K. pneumoniae	M175A	16
	1941	K. pneumoniae	M175B	8
	1935	K. pneumoniae	M176	16
	1940	K. pneumoniae	M295	32
	1940	K. pneumoniae	M296	32
	1949	K. pneumoniae	M342	8
	1946	K. pneumoniae	M343	4
	1940	K. pneumoniae	M344	16
	1940	K. pneumoniae	M345	8
	1949	K. pneumoniae	M371	4
	1949	K. pneumoniae	M372	16
	1940	K. pneumoniae	M398	0.25
	1940	K. pneumoniae	M399	0.25
	1940	K. pneumoniae	M400	0.25
	1940	K. pneumoniae	M403	0.5
	1940	K. pneumoniae	M404	1
	1940	K. pneumoniae	M414	8
	1940	K. pneumoniae	M426	16
	1940	K. pneumoniae	M433	0.5
	1932	K. pneumoniae	M583	4
	1932	K. pneumoniae	M584	4
	1940	K. pneumoniae	M585	8
	1940	K. pneumoniae	M586	8
	1947	K. pneumoniae	M587	8
	1947	K. pneumoniae	M588	8
	1940	K. pneumoniae	M635	0.5
	1940	K. pneumoniae	M636	4
	Unknown	K. pneumoniae	M637	0.5
	1941	K. pneumoniae	M654	0.25
	1935	K. pneumoniae	M665	16
	1937	K. pneumoniae	NCTC 5054	8
	Unknown	K. pneumoniae	TW3	8
	2011	K. pneumoniae	M4	16
	2011	K. pneumoniae	M5	16
	2012	K. pneumoniae	M6	16
	2007	K. pneumoniae	M7	16
	2009	K. pneumoniae	4	16
	2011	K. pneumoniae	KPUK02	16
	2011	K. pneumoniae	KPUK03	32
	2011	K. pneumoniae	KPUK04a	32
	2011	K. pneumoniae	KPUK04b	16
	2009	K. pneumoniae	NCTC 13443	32
	1955	K. pneumoniae	NCTC 9633	16
	1994	K. pneumoniae	NCTC 13368	32
	2009	K. pneumoniae	6	32
	1994	K. pneumoniae	MGH 78578	32
	2008	K. pneumoniae	9	16
	2009	K. pneumoniae	11	32
	2008	K. pneumoniae	12	16
	2008	K. pneumoniae	16	16
	2008	K. pneumoniae	19	16
	2008	K. pneumoniae	20	32
	2009	K. pneumoniae	25	32
	2011	K. pneumoniae	KPUK01	8
	2006	K. pneumoniae	NCTC 13439	16
	2012	K. pneumoniae	M1	32
	2012	K. pneumoniae	M3	16
	2005	K. pneumoniae	2619	16
	2005	K. pneumoniae	2344	16
	2006	K. pneumoniae	2274	32
	2005	K. pneumoniae	2609	16
	2009	K. pneumoniae	5596	32
	2007	K. pneumoniae	7039	16
	2009	K. pneumoniae	5595	16
	2003	K. pneumoniae	5041	8
	2007	K. pneumoniae	NCTC 13438	32
	2012	K. pneumoniae	45071	16
	2012	K. pneumoniae	51851	16
	2012	K. pneumoniae	49856	8
	2012	K. pneumoniae	46704	8
2 - 85	2011 isolate	K. pneumoniae	39.11	32
2 - 89	2014 (pub)	K. pneumoniae	ATCC 13883	12.5
131	2001 (pub)					range
	2001?	K. pneumoniae	clinical isolates	16	10	16-32
3	2011 (pub)
	2005-2006	K. pneumoniae	ST258-related	32	1
	2005-2006	K. pneumoniae	ST258-related	64	4
	2005-2006	K. pneumoniae	ST258-related	128	40
	2005-2006	K. pneumoniae	ST258-related	256	25
	2005-2006	K. pneumoniae	non-ST258	8	2
	2005-2006	K. pneumoniae	non-ST258	16	8
	2005-2006	K. pneumoniae	non-ST258	32	15
	2005-2006	K. pneumoniae	non-ST258	64	17
	2005-2006	K. pneumoniae	non-ST258	128	6
10	1988 (pub)
	1988?	K. pneumoniae	strain 3kp	300	1
	1988?	K. pneumoniae	strain 4kp	300	1
	1988?	K. pneumoniae	strain 5kp	150	1
	1988?	K. pneumoniae	strain 6kp	75	1
14	1994 (pub)
	1985-1986	K. pneumoniae		0.39	10
52	2001 (pub)
	1997	Klebsiella pneumoniae		2	2
	1997	Klebsiella pneumoniae		16	1
	1997	Klebsiella pneumoniae		32	4
	1997	Klebsiella pneumoniae		64	12
	1997	Klebsiella pneumoniae		128	14
65	1999 (pub)
	1996-1997	K. pneumoniae	clinical	1	20
	1996-1997	K. pneumoniae	clinical	10	9
	1996-1997	K. pneumoniae	clinical	100	44
	1996-1997	K. pneumoniae	clinical	1000	26
	1996-1997	K. pneumoniae	clinical	10000	3
125	2012 (pub)
	2006-2008	K. pneumoniae		4	1
	2006-2008	K. pneumoniae		8	1
	2006-2008	K. pneumoniae		16	5
	2006-2008	K. pneumoniae		32	34
	2006-2008	K. pneumoniae		64	20
	2006-2008	K. pneumoniae		128	3
2 - 457	2014 (pub)				n	Range	MIC50	MIC90
	2009 isolation?	K. pneumoniae	wild type		20	16-32	16	32
	2009 isolation?	K. pneumoniae	caftazidime resistant		10	16-32	16	32
3-4	Jan-Jun 2012	K. pneumoniae	ST395 MDR	64	1
	Jan-Jun 2012	K. pneumoniae	ST395 MDR	33	1
	Jan-Jun 2012	K. pneumoniae	ST395 MDR	33	1
	Jan-Jun 2012	K. pneumoniae	ST395 MDR	27	1
	Jan-Jun 2012	K. pneumoniae	ST395 MDR	22	1
	Jan-Jun 2012	K. pneumoniae	ST395 MDR	20	1
	Jan-Jun 2012	K. pneumoniae	ST147 MDR	42	1
	Jan-Jun 2012	K. pneumoniae	ST147 MDR	32.5	1
	Jan-Jun 2012	K. pneumoniae	ST147 MDR	19.5	1
	Jan-Jun 2012	K. pneumoniae	ST147 MDR	16	1
	Jan-Jun 2012	K. pneumoniae	ST147 MDR	10.5	1
3-13	2016-2018	K. pneumoniae	CRKP	8
	2016-2018	K. pneumoniae	CRKP	8-32	32
	2016-2018	K. pneumoniae	CRKP	64-512	2
	2016-2018	K. pneumoniae	CRKP	512	1
	2016-2018	K. pneumoniae	CSKP	8	1
	2016-2018	K. pneumoniae	CSKP	8-32	43
	2016-2018	K. pneumoniae	CSKP	32	1
	2016-2018	K. pneumoniae	CSKP	32-256	4
	2016-2018	K. pneumoniae	CSKP	256	1
3-26	2015	K. pneumoniae	MDR	16	1
	2015	K. pneumoniae	MDR	32	6
	2015	K. pneumoniae	MDR	64	2

## Sheet: A. baumannii
ref	date	strain	MIC (µg/ml)	n	Range
2 - 31	2015 (pub)
	Isolation Feb 2012 - Jan 2013	clinical	0.2-0.6	34		qacA+
	Isolation Feb 2012 - Jan 2013	clinical	0.04-0.3	89		qacE+
2 - 66	2015 (pub)
	isolations June 2012 to July 2014	CRAB -prevalent	16	9		prevalent (present at or very near hospital admission <48hr)
	isolations June 2012 to July 2014	CRAB -prevalent	32	32		Incident (detected only >48 after hospital admission)
	isolations June 2012 to July 2014	CRAB -prevalent	64	1		All strains carbapenem-resistant A. baumanii (CRAB)
	isolations June 2012 to July 2014	CRAB-incident	8	1
	isolations June 2012 to July 2014	CRAB-incident	16	20
	isolations June 2012 to July 2014	CRAB-incident	32	35
				98
						MIC 16 passages in CHX
2 - 82	2015 (pub)	drain isolate MBRG15.1	2	6 replicates		7.8
2 - 126	2015 (pub)
	Feb - Mar 2010 isolates	clinical samples	39.1	1
	Feb - Mar 2010 isolates	clinical samples	19.5	6
	Feb - Mar 2010 isolates	clinical samples	9.8	28
	Feb - Mar 2010 isolates	clinical samples	4.9	8
	Feb - Mar 2010 isolates	clinical samples	2.4	6
2 - 227	2017 (pub)
	2014-2015 isolates	clinical isolates	8	4
	2014-2015 isolates	clinical isolates	16	13
	2014-2015 isolates	clinical isolates	32	8
	2014-2015 isolates	clinical isolates	64	18
	2014-2015 isolates	clinical isolates	128	4
2 - 232	2017 (pub)
	2014-2015 isolates	clinical isolates	4	3
	2014-2015 isolates	clinical isolates	8	19
	2014-2015 isolates	clinical isolates	16	16
	2014-2015 isolates	clinical isolates	32	11
	2014-2015 isolates	clinical isolates	64	2
				51
2 - 257	2014 (pub)				noted DECREASE in MIC50s after use of CHX in hospital; 80 & 69 isolates in pre and CHX intervention periods
2 - 385	2015 (pub)
	Jan 2012-Sep 2013	clinical isolate	4	1
		clin CHX wash	16	2
131	2001 (pub)		32	10	4-64	70 "consecutive clinical isolates" (10@)
2 - 447	2016 (sub) 1986 isolation	JCM 6841 = ATCC 19606	53
2 - 167	2016 (pub/sub)		MIC (µg/ml)
	Oct 2012-Mar 2013	IC II	< 10	8
	Oct 2012-Mar 2013	IC II	25	10
	Oct 2012-Mar 2013	IC II	50	15
	Oct 2012-Mar 2013	IC II	75	63
	Oct 2012-Mar 2013	IC II	100	36
	Oct 2012-Mar 2013	IC II	125	2
	Oct 2012-Mar 2013		150	3
	Oct 2012-Mar 2013	non-IC II	< 10	24
	Oct 2012-Mar 2013	non-IC II	25	21
	Oct 2012-Mar 2013	non-IC II	50	40
	Oct 2012-Mar 2013	non-IC II	75	11
	Oct 2012-Mar 2013	non-IC II	100	3
3-26	Jan-Jun 2015	AB4	32	1
	Jan-Jun 2015	AB8	32	1
	Jan-Jun 2015	AB19	32	1
	Jan-Jun 2015	AB22	32	1
	Jan-Jun 2015	AB30	32	1
	Jan-Jun 2015	AB32	32	1
	Jan-Jun 2015	AB43	32	1
	Jan-Jun 2015	AB44	32	1
	Jan-Jun 2015	AB50	32	1
	Jan-Jun 2015	AB57	32	1
	Jan-Jun 2015	AB59	32	1
	Jan-Jun 2015	AB61	32	1
	Jan-Jun 2015	AB74	32	1
	Jan-Jun 2015	AB80	32	1
	Jan-Jun 2015	AB83	32	1
	Jan-Jun 2015	AB126	32	1
	Jan-Jun 2015	AB130	32	1
	Jan-Jun 2015	AB132	32	1
	Jan-Jun 2015	AB133	32	1
	Jan-Jun 2015	AB135	32	1
	Jan-Jun 2015	AB146	32	1
	Jan-Jun 2015	AB161	32	1
	Jan-Jun 2015	Ab162	32	1
	Jan-Jun 2015	AB169	16	1
3-19	Aug 2015 - Feb 2016	1AC	8	1
	Aug 2015 - Feb 2016	2AC	256	1
	Aug 2015 - Feb 2016	3AC	16	1
	Aug 2015 - Feb 2016	4AC	128	1
	Aug 2015 - Feb 2016	5AC	128	1
	Aug 2015 - Feb 2016	6AC	64	1
	Aug 2015 - Feb 2016	7AC	256	1
	Aug 2015 - Feb 2016	8AC	64	1
	Aug 2015 - Feb 2016	9AC	128	1
	Aug 2015 - Feb 2016	10AC	32	1
	Aug 2015 - Feb 2016	11AC	128	1
	Aug 2015 - Feb 2016	12AC	32	1
	Aug 2015 - Feb 2016	13AC	64	1
	Aug 2015 - Feb 2016	14AC	128	1
	Aug 2015 - Feb 2016	15AC	128	1
	Aug 2015 - Feb 2016	16AC	8	1
	Aug 2015 - Feb 2016	17AC	128	1
	Aug 2015 - Feb 2016	18AC	64	1
	Aug 2015 - Feb 2016	19AC	128	1
	Aug 2015 - Feb 2016	20AC	128	1
	Aug 2015 - Feb 2016	21AC	128	1
	Aug 2015 - Feb 2016	22AC	64	1
	Aug 2015 - Feb 2016	23AC	64	1
	Aug 2015 - Feb 2016	24AC	32	1
	Aug 2015 - Feb 2016	25AC	8	1
	Aug 2015 - Feb 2016	26AC	128	1
	Aug 2015 - Feb 2016	27AC	256	1
	Aug 2015 - Feb 2016	28AC	64	1
3-7	2016	MB2767	2	1
	2016	MB2790	4	1
3-21	Jan 2015 - Mar 2016	304	9.76	1
	Jan 2015 - Mar 2016	307	4.88	1
	Jan 2015 - Mar 2016	310	4.88	1
	Jan 2015 - Mar 2016	311	9.76	1
	Jan 2015 - Mar 2016	315	4.88	1
	Jan 2015 - Mar 2016	316	39.06	1
	Jan 2015 - Mar 2016	317	19.53	1
	Jan 2015 - Mar 2016	318	39.06	1
	Jan 2015 - Mar 2016	319	19.53	1
	Jan 2015 - Mar 2016	340	39.6	1
3-8	2011-2016	AC1601	50	1
	2011-2016	AC1602	50	1
	2011-2016	AC1603	25	1
	2011-2016	AC1604	12.5	1
	2011-2016	AC1605	50	1
	2011-2016	AC1606	12.5	1
	2011-2016	AC1607	25	1
	2011-2016	AC1608	50	1
	2011-2016	AC1609	12.5	1
	2011-2016	AC1610	25	1
	2011-2016	AC1611	25	1
	2011-2016	AC1612	25	1
	2011-2016	AC1613	25	1
	2011-2016	AC1614	25	1
	2011-2016	AC1615	6.25	1
	2011-2016	AC1616	25	1
	2011-2016	AC1617	25	1
	2011-2016	AC1618	25	1
	2011-2016	AC1619	50	1
	2011-2016	AC1620	50	1
	2011-2016	AC1621	25	1
	2011-2016	AC1622	50	1
	2011-2016	AC1623	12.5	1
	2011-2016	AC1624	50	1
	2011-2016	AC1625	25	1
	2011-2016	AC1626	25	1
	2011-2016	AC1627	50	1
	2011-2016	AC1628	12.5	1
	2011-2016	AC1629	25	1
	2011-2016	AC1630	6.25	1
	2011-2016	AC1631	25	1
	2011-2016	AC1632	50	1
	2011-2016	AC1633	50	1
	2011-2016	AC1634	25	1
	2011-2016	AC1635	50	1
	2011-2016	AC1636	50	1
	2011-2016	AC1637	12.5	1
	2011-2016	AC1638	25	1
	2011-2016	AC1639	50	1
	2011-2016	AC1640	50	1
	2011-2016	AC1641	25	1
	2011-2016	AC1642	25	1
	2011-2016	AC1643	50	1
	2011-2016	AC1644	25	1
	2011-2016	AC1645	50	1
	2011-2016	AC1646	50	1
	2011-2016	AC1647	12.5	1
	2011-2016	AC1648	6.25	1
	2011-2016	AC1649	50	1
	2011-2016	AC1650	12.5	1
	2011-2016	AC1501	50	1
	2011-2016	AC1502	25	1
	2011-2016	AC1503	25	1
	2011-2016	AC1504	50	1
	2011-2016	AC1505	12.5	1
	2011-2016	AC1507	25	1
	2011-2016	AC1508	12.5	1
	2011-2016	AC1509	12.5	1
	2011-2016	AC1510	12.5	1
	2011-2016	AC1511	25	1
	2011-2016	AC1512	12.5	1
	2011-2016	AC1513	25	1
	2011-2016	AC1514	25	1
	2011-2016	AC1515	12.5	1
	2011-2016	AC1516	50	1
	2011-2016	AC1517	50	1
	2011-2016	AC1518	50	1
	2011-2016	AC1519	50	1
	2011-2016	AC1523	25	1
	2011-2016	AC1524	50	1
	2011-2016	AC1525	12.5	1
	2011-2016	AC1526	50	1
	2011-2016	AC1527	50	1
	2011-2016	AC1528	6.25	1
	2011-2016	AC1529	50	1
	2011-2016	AC1530	25	1
	2011-2016	AC1532	12.5	1
	2011-2016	AC1535	50	1
	2011-2016	AC1536	12.5	1
	2011-2016	AC1537	50	1
	2011-2016	AB1201	50	1
	2011-2016	AB1202	50	1
	2011-2016	AB1204	12.5	1
	2011-2016	AB1205	50	1
	2011-2016	AB1206	50	1
	2011-2016	AB1208	50	1
	2011-2016	AB1213	12.5	1
	2011-2016	AB1217	12.5	1
	2011-2016	AB1218	25	1
	2011-2016	AB1220	50	1
	2011-2016	AB1221	25	1
	2011-2016	AB1222	25	1
	2011-2016	AB1223	50	1
	2011-2016	AB1224	50	1
	2011-2016	AC1106	50	1
	2011-2016	AC1108	50	1
	2011-2016	AC1119	25	1
	2011-2016	AC1123	25	1
	2011-2016	AC1138	50	1
	2011-2016	AC1140	25	1
3-2	Jan 2017 - Jan 2018	susceptible	19	1
	Jan 2017 - Jan 2018	delE1+	19	1
	Jan 2017 - Jan 2018	delE1+	19	1
	Jan 2017 - Jan 2018	delE1+	19	1
	Jan 2017 - Jan 2018	delE1+	19	1
	Jan 2017 - Jan 2018	delE1+	39	1
	Jan 2017 - Jan 2018	delE1+	39	1
	Jan 2017 - Jan 2018	delE1+	19	1
	Jan 2017 - Jan 2018	delE1+	39	1
	Jan 2017 - Jan 2018	delE1+	39	1
	Jan 2017 - Jan 2018	delE1+	39	1
	Jan 2017 - Jan 2018	delE1+	19	1
	Jan 2017 - Jan 2018	delE1+	39	1
	Jan 2017 - Jan 2018	delE1+	39	1
	Jan 2017 - Jan 2018	delE1+	19	1
	Jan 2017 - Jan 2018	delE1+	19	1
	Jan 2017 - Jan 2018	delE1+	19	1
	Jan 2017 - Jan 2018	delE1+	39	1
	Jan 2017 - Jan 2018	delE1+	19	1
	Jan 2017 - Jan 2018	delE1+	19	1
	Jan 2017 - Jan 2018	delE1+	19	1
	Jan 2017 - Jan 2018	delE1+	39	1
	Jan 2017 - Jan 2018	delE1+	19	1
	Jan 2017 - Jan 2018	delE1+	19	1
	Jan 2017 - Jan 2018	delE1+	19	1
	Jan 2017 - Jan 2018	delE1+	19	1
	Jan 2017 - Jan 2018	delE1+	19	1
	Jan 2017 - Jan 2018	delE1+	19	1
	Jan 2017 - Jan 2018	delE1+	19	1
	Jan 2017 - Jan 2018	delE1+	19	1
	Jan 2017 - Jan 2018	delE1+	39	1
	Jan 2017 - Jan 2018	delE1+	19	1
	Jan 2017 - Jan 2018	delE1+	39	1
	Jan 2017 - Jan 2018	delE1+	39	1
	Jan 2017 - Jan 2018	delE1+	39	1
	Jan 2017 - Jan 2018	delE1+	19	1
	Jan 2017 - Jan 2018	delE1+	19	1
	Jan 2017 - Jan 2018	delE1+	39	1
	Jan 2017 - Jan 2018	delE1+	39	1
	Jan 2017 - Jan 2018	delE1+	19	1
	Jan 2017 - Jan 2018	delE1+	39	1
	Jan 2017 - Jan 2018	delE1+	39	1
	Jan 2017 - Jan 2018	delE1+	19	1
	Jan 2017 - Jan 2018	delE1+	19	1
	Jan 2017 - Jan 2018	delE1+	19	1
	Jan 2017 - Jan 2018	delE1+	39	1
	Jan 2017 - Jan 2018	delE1+	39	1
	Jan 2017 - Jan 2018	delE1+	19	1
	Jan 2017 - Jan 2018	delE1+	39	1
	Jan 2017 - Jan 2018	delE1+	39	1
	Jan 2017 - Jan 2018	delE1+	19	1
	Jan 2017 - Jan 2018	delE1+	19	1
	Jan 2017 - Jan 2018	delE1+	39	1
	Jan 2017 - Jan 2018	delE1+	39	1
	Jan 2017 - Jan 2018	delE1+	19	1
	Jan 2017 - Jan 2018	delE1+	19	1
	Jan 2017 - Jan 2018	delE1+	19	1
	Jan 2017 - Jan 2018	delE1+	19	1
	Jan 2017 - Jan 2018	delE1+	19	1
	Jan 2017 - Jan 2018	delE1+	19	1
	Jan 2017 - Jan 2018	delE1+	39	1
	Jan 2017 - Jan 2018	delE1+	39	1
	Jan 2017 - Jan 2018	delE1+	19	1
	Jan 2017 - Jan 2018	delE1+	78	1
	Jan 2017 - Jan 2018	delE1-	19	1
	Jan 2017 - Jan 2018	delE1-	19	1
	Jan 2017 - Jan 2018	delE1-	39	1
	Jan 2017 - Jan 2018	delE1-	39	1
	Jan 2017 - Jan 2018	delE1-	19	1
	Jan 2017 - Jan 2018	delE1-	39	1
	Jan 2017 - Jan 2018	delE1-	19	1
	Jan 2017 - Jan 2018	delE1-	39	1
	Jan 2017 - Jan 2018	delE1-	39	1
	Jan 2017 - Jan 2018	delE1-	39	1
	Jan 2017 - Jan 2018	delE1-	39	1
	Jan 2017 - Jan 2018	delE1-	39	1
	Jan 2017 - Jan 2018	delE1-	78	1
	Jan 2017 - Jan 2018	delE1-	78	1
	Jan 2017 - Jan 2018	delE1-	78	1
	Jan 2017 - Jan 2018	delE1-	39	1
	Jan 2017 - Jan 2018	delE1-	78	1
	Jan 2017 - Jan 2018	delE1-	78	1
	Jan 2017 - Jan 2018	delE1-	78	1

## Sheet: E. coli
ref	date	species	strain	MIC (µg/ml)	n	Range	Comments
131	2001 (pub)	E. coli	70 "consecutive clinical isolates" (10@)	2	10	0.5 - 16
14	1995 (pub)	E. coli		0.19	10
15	2005 (pub)	E. coli	13.8% ESBL (9)		65	2-8
65	1999 (pub)
	1996-1997	E. coli	clinical	1	29
	1996-1997	E. coli	clinical	10	86
	1996-1997	E. coli	clinical	100	25
68	2011 (pub)
	Feb 2007-Mar 2008	E. coli	T3 7H3-O157	0.78			bovine
	Feb 2007-Mar 2008	E. coli	T3 10H3-O157	3.13			bovine
	Feb 2007-Mar 2008	E. coli	T3 8H1-O157	3.13			bovine
	Feb 2007-Mar 2008	E. coli	T8 7H1-O157	3.13			bovine
	Feb 2007-Mar 2008	E. coli	T6 7H5-O157	3.1			bovine
	Feb 2007-Mar 2008	E. coli	T3 5H5-O157	3.13			bovine
	Feb 2007-Mar 2008	E. coli	T5 9H2-O157	3.13			bovine
	Feb 2007-Mar 2008	E. coli	T3 3H2-O157	3.13			bovine
	Feb 2007-Mar 2008	E. coli	T11 1EF2-O103	1.5			bovine
	Feb 2007-Mar 2008	E. coli	T3 5H4-O103	3.13			bovine
	Feb 2007-Mar 2008	E. coli	T3 5H1-O103	0.78			bovine
	Feb 2007-Mar 2008	E. coli	T11 2EF1-O103	1.5			bovine
	Feb 2007-Mar 2008	E. coli	T13 3H2-O103	3.13			bovine
	Feb 2007-Mar 2008	E. coli	48-O1	1.5			equine
	Feb 2007-Mar 2008	E. coli	45-O40	1.5			equine
	Feb 2007-Mar 2008	E. coli	64-O26	12.5			equine
	Feb 2007-Mar 2008	E. coli	50-O153	3.13			equine
	Feb 2007-Mar 2008	E. coli	4-O1	1.5			equine
	Feb 2007-Mar 2008	E. coli	74-O101	6.25			equine
	Feb 2007-Mar 2008	E. coli	77-O153	3.13			equine
138	1979 (pub)	E. coli		<10	350
138	1979 (pub)	E. coli		50	13
138	1979 (pub) 1979?	E. coli		200	6
26	2003 (pub)	E. coli	Veterinary sources	1	132
26	2003 (pub)	E. coli	Veterinary sources	2	70
31	2007 (pub)	E. coli	device associated isolates	0.39	1
32	2003 (pub)	E. coli		2.67	1
63	1980 (pub)	E. coli	clinical	1	20
63	1980 (pub)	E. coli	clinical	2	15
63	1980 (pub)	E. coli	clinical	4	1
63	1980 (pub)	E. coli	clinical	8	3
63	1980 (pub)	E. coli	clinical	16	5
63	1980 (pub)	E. coli	clinical	32	1
63	1980 (pub)	E. coli	clinical	64	1
97	1973 (pub)	E. coli		0.93	6	0.39-3.1	geometric mean
2 - 36	2016 (pub)							Used Nolvasan formulation but diluted ~1/2000
	isolation dates unknown	E. coli	food animal source	0.25	4		non-Shig toxin-producing	would reduce 100% alcohol to 0.05%
		E. coli	food animal source	0.5	60		non-Shig toxin-producing	Cannot eliminate possibility of synergistic effect on CHX
		E. coli	food animal source	1	7		non-Shig toxin-producing
		E. coli	food animal source	2	1		non-Shig toxin-producing
		E. coli	food animal source	4	1		non-Shig toxin-producing
		E. coli	Human source	0.25	1		non-Shig toxin-producing
		E. coli	Human source	0.5	60		non-Shig toxin-producing
		E. coli	Human source	1	4		non-Shig toxin-producing
2 - 82	2015 (pub)
	isolation dates unknown	E. coli	ATCC 25922	4.6	6 replicates
		E. coli	drain isolate MBRG 15.4	18.4	6 replicates
2 - 85	2015 (pub)
	2010 isolate	E. coli	HEC30	8
2 - 89	2014 (pub)
		E. coli	ATCC 8739	3.125
		E. coli	NCTC 10418	4.68
2 - 110	2014 (pub)
	date unknown	E. coli	poultry isolates	9
2 - 129	2014 (pub)	Escherichia coli	ATCC 25922	29.2	3 replicates
2 - 151	2013 (pub)
		E. coli	EBSL 98/02	10
		E. coli	EBSL 100/08	10
		E. coli	EBSL 102/43	10
		E. coli	EBSL 104/54	20
		E. coli	EBSL 105/57	10
		E. coli	EBSL 106/76	10
2 - 244	2016 (pub)					MIC90
	no isolation dates	E. coli	ATCC 25922	0.5	8
		E. coli	ATCC 25922	1	4		NDM = New Delhi metallo-beta-lactamase 1
		E. coli	ATCC 25922	2	6		MDR = multidrug-resistant
		E. coli	NDM +	4	1	128	XDR = extensively-drug resistant
		E. coli	NDM +	8	5
		E. coli	NDM +	16	7
		E. coli	NDM +	32	3
		E. coli	NDM +	64	4
		E. coli	NDM +	128	5
		E. coli	pan-sensitive	0.5	7	8
		E. coli	pan-sensitive	1	6
		E. coli	pan-sensitive	2	4
		E. coli	pan-sensitive	4	3
		E. coli	pan-sensitive	8	3
		E. coli	pan-sensitive	16	8
		E. coli	pan-sensitive	32	3
		E. coli	pan-sensitive	64	3
2 - 277	2014 (pub)
	1998-2011	E. coli		1	23.92
		E. coli		2	73.232
		E. coli		4	132.848
		E. coli		8	93.104
		E. coli		16	31.648
		E. coli		32	8.832
		E. coli		64	4.048
2 - 295	2014 (pub)	E. coli	NCTC 4174	0.2
2 - 385	2014 (pub)
	Jan 2012-Sep 2013	E. coli	clinical isolate	4		4
		E. coli	clin CHX wash	2		1
2 - 399	2015 (pub)
		E. coli	ATCC 25922	2
		E. coli	VT-1402	16
2 - 401	2017 (pub)	E. coli	surgery wound	8
2 - 416	2017 (pub)
	no isolation dates listed	E. coli	household	2.45
		E. coli	household	2.45
		E. coli	household	2.45
		E. coli	household	4.9
		E. coli	household	4.9
		E. coli	ATCC 25922	78.2
2 - 447	2016 (pub)	E. coli	ATCC 25922	4	3 reps
2 - 100	2016				MIC (µg/ml)	n	MIC50	MIC90	source
	2009-2012	E. coli	human stool samples	0.5	63		1	2	human
	2009-2012	E. coli	human stool samples	1	54
	2009-2012	E. coli	human stool samples	2	19
	2009-2012	E. coli	human stool samples	4	4
	2010 (Aug-Nov)	E. coli	chicken flock	0.5	27		0.5	1	chicken
	2010 (Aug-Nov)	E. coli	chicken flock	1	6
	2010 (Aug-Nov)	E. coli	chicken flock	2	1
3-13	1946	E. coli	ATCC 25922
	2016-2018	E. coli	carbe sensitive	MIC90 = 8	30	2-128
	2016-2018	E. coli	Carbe resistant	MIC90 = 16	14	4-128
3-14	2010	E. coli		2	121
		E. coli		4	276
		E. coli		8	62
		E. coli		16	44
		E. coli		32	7
3-15	2017 (3 yr)	E. coli		2			Means of 9 replicates
		E. coli		3.44444			Means of 9 replicates
		E. coli		0.777778			Means of 9 replicates
		E. coli	ATCC 25922	2

## Sheet: E. faecalis
publication	Strain	pub date	isolation date	MIC	n	group info	notes
47	Van Sens	2012	Oct-Dec 2008	2	6	Nonhuman	dust samples pig breeding facility
47	Van Sens	2012	Oct-Dec 2008	4	41	Nonhuman	dust samples pig breeding facility
47	Van Sens	2012	Oct-Dec 2008	8	6	Nonhuman	dust samples pig breeding facility
47	Van Resistant	2012	Oct-Dec 2008	4	6	Nonhuman	dust samples pig breeding facility
47	Van Resistant	2012	Oct-Dec 2008	8	1	Nonhuman	dust samples pig breeding facility
131	clinical	2002	"recent"	2-8	10		submitted 2001; "70 consecutive" => recent
74	clinical	1983	?	2	1
74	clinical	1983	?	8	4
74	clinical	1983	?	32	6
77	Human clinical	1977	?	4	1		2 of 8 strains are ATCC 8043 & ATCC 19433
77	Human clinical	1977	?	8	1		2 of 8 strains are ATCC 8043 & ATCC 19433
77	Human clinical	1977	?	32	4		2 of 8 strains are ATCC 8043 & ATCC 19433
77	Human clinical	1977	?	64	2		2 of 8 strains are ATCC 8043 & ATCC 19433
97		1973	?	0.39
97		1973	?	1.56
2-8	clinical	2018	?	7.37
2-8	ATCC 4082	2018	1966	7.37
2-82	"private source"	2015	?	3.9			test of in vitro increase in resistance data
2-129	clinical	2014	?	3.6			test of in vitro increase in resistance data
2-215	clinical	2016	?	14.75
2-215	ATCC 4082	2016	1966	7.375
2-271	clinical	2016	?	7.37
2-271	ATCC 4082	2016	1966	7.37
2-277	clinical	2014	2001-2009	8	1	"natural populations"
2-277	clinical	2014	2001-2009	16	8	"natural populations"
2-277	clinical	2014	2001-2009	32	42	"natural populations"
2-277	clinical	2014	2001-2009	64	5	"natural populations"
2-399	VT-72	2015		4
2-399	VT-693	2015		2
26	Veterinary sources	2003	?	0.5	2	Danish Institute strain collection
26	Veterinary sources	2003	?	2	2	Danish Institute strain collection
26	Veterinary sources	2003	?	4	2	Danish Institute strain collection
26	Veterinary sources	2003	?	8	46	Danish Institute strain collection
31	device associated	2007	?	3.125
32	clinical	2003	?	3.33
46	clinical qac+	2011	?	2	2	randomly selected from the laboratory collection
46	clinical qac+	2011	?	4	10	randomly selected from the laboratory collection
46	clinical qac-	2011	?	2	1	randomly selected from the laboratory collection
46	clinical qac-	2011	?	4	5	randomly selected from the laboratory collection
46	vet qac-	2011	?	4	11	randomly selected from the laboratory collection
46	dairy qac+	2011	?	4	11	randomly selected from the laboratory collection
46	dairy qac+	2011	?	8	1	randomly selected from the laboratory collection
46	dairy qac-	2011	?	4	5	randomly selected from the laboratory collection
49	bovine udder isolates	1994		8	2
49	bovine udder isolates	1994		16	15
49	bovine udder isolates	1994		32	2
74	clinical	1983		2	1
74	clinical	1983		8	4
74	clinical	1983		32	6
2-52	non-VRE	2013	Oct-Dec 2008	2	6	dust in pig breeding facilities
2-52	non-VRE	2013	Oct-Dec 2008	4	41	dust in pig breeding facilities
2-52	non-VRE	2013	Oct-Dec 2008	8	6	dust in pig breeding facilities
2-52	VRE	2013	Oct-Dec 2008	4	6	dust in pig breeding facilities

## Sheet: S. epidermidis
ref	date	species	strain	MIC (µg/ml)	n	Range
2 - 39	2015 (pub)	S. epidermidis	ACTC 14990	3.8
2 - 78	2017 (pub)
		Staphylococcus epidermidis	ATCC 12228	1
		Staphylococcus epidermidis	derived ethidium bromide resistant	1	5
		Staphylococcus epidermidis	derived ethidium bromide resistant	2	3
2 - 89	2014 (pub)	S. epidermidis	ATCC 12228	1.56
2 - 129	2014 (pub)	Staphylococcus epidermidis	MRBG 9.33	1.8	3 replicates
2 - 175	2016
	Collected Nov 2007-Feb 2014	S. epidermidis	clinical	2	7
	Collected Nov 2007-Feb 2015	S. epidermidis	clinical	4	18
2 - 321	2014 (pub)
	2000 or 2006	Staphylococcus epidermidis	commensals	< 0.0025	22
	2000 or 2006	Staphylococcus epidermidis	commensals	0.0025	1
	2000 or 2006	Staphylococcus epidermidis	commensals	0.005	1
	1993 - 2008	Staphylococcus epidermidis	prosthetic joint infections	< 0.0025	30
	1993 - 2008	Staphylococcus epidermidis	prosthetic joint infections	0.0025	8
	1993 - 2008	Staphylococcus epidermidis	prosthetic joint infections	0.005	23
	2000-2002	Staphylococcus epidermidis	cardiac surgery	< 0.0025	8
	2000-2002	Staphylococcus epidermidis	cardiac surgery	0.0025	2
	2000-2002	Staphylococcus epidermidis	cardiac surgery	0.005	10
	2007-2009	Staphylococcus epidermidis	cardiac surgery	< 0.0025	3
	2007-2009	Staphylococcus epidermidis	cardiac surgery	0.0025	1
	2007-2009	Staphylococcus epidermidis	cardiac surgery	0.005	7
	2010-2011	Staphylococcus epidermidis	skin recolonization	< 0.0025	26
	2010-2012	Staphylococcus epidermidis	skin recolonization	0.0025	1
2 - 371	2013 (pub)						MIC50	MIC90	n qacA/B+
	2010-2011	Staphylococcus epidermidis	patients before hospitalization		26	0.94-1.88	1.88	1.88	5		Long date range - back to 1965-1966 for 33 strains isolated from blood infections!!
	2010-2011	Staphylococcus epidermidis	scrub nurses		23	0.94-1.88	1.88	1.88	5
	2009-2010	Staphylococcus epidermidis	joint replacement		4	0.94-3.75	1.88	3.75	1		no correlation between CHX use and qacA/B in nurses
	2002-2009	Staphylococcus epidermidis	endoscopes		6	0.94-1.88	0.94	1.88	2		no qac genes in 1965-1966 strains but >50% from blood infections isolated 2009-2011
	2009-2011	Staphylococcus epidermidis	blood		64	0.94-1.88	1.88	1.88	35
	1965-1966	Staphylococcus epidermidis	blood		33	0.94	0.94	0.94	0
		Staphylococcus epidermidis	ATCC 12228		1	1.88			0
2 - 399	2015 (pub)
		S. epidermidis	VT-432	2
		S. epidermidis	VT-908	2
2 - 447	2016 (pub)	S. epidermidis	ATCC 12228	11
14	1991 (pub)
	1985-1986	S. epidermidis		0.19	10		dilution from cream?
15	2005 (pub)	Staph epidermidis	methicillin resistant		9	0.5-2	listed as "recent" isolates
49	1992 (pub)	Staphylococcus epidermidis	bovine udder isolates	0.5	2
		Staphylococcus epidermidis	bovine udder isolates	1	6
		Staphylococcus epidermidis	bovine udder isolates	2	1
74	1983 (pub)	S. epidermidis	clinical?	0.5	4
77	1976 (pub)
		S. epidermidis		1	1		in 5% defibrinated horse blood
		S. epidermidis		4	9		in 5% defibrinated horse blood
		S. epidermidis		32	1		in 5% defibrinated horse blood
3-6	Jan 2014 - Apr 2017	S. epidermidis		0.125	5
		S. epidermidis		0.5	58
		S. epidermidis		1	303
		S. epidermidis		2	128
		S. epidermidis		4	63

## Sheet: S. aureus
ref	date	species	strain	MIC (µg/ml)	n	Range
52	2002 (pub)
	1997	S. aureus	Methicillin susceptible	1	13
	1997	S. aureus	Methicillin susceptible	2	19
	1997	S. aureus	Methicillin susceptible	4	3
	1997	S. aureus	Methicillin susceptible	64	1
	1997	S. aureus	Methicillin resistant	0.5	1
	1997	S. aureus	Methicillin resistant	1	3
	1997	S. aureus	Methicillin resistant	2	2
	1997	S. aureus	Methicillin resistant	4	15
	1997	S. aureus	Methicillin resistant	8	3
130	1998 (pub)
	Oct 95 to Sep 97	S. aureus	MRSA	< 2	98
	2011
2	2009	S. aureus	MRSA	0.5	10
	2009	S. aureus	MRSA	2	50
15	2005 (pub)	Staph aureus	methicillin sensitive		36	0.06-1
		Staph aureus	methicillin resistant		62	0.5-2
17	2010 (pub)
	2006	S. aureus	methicillin resistant	32	16
	2006	S. aureus	methicillin sensitive	2	25
19	2012 (pub)
	2008-2009	S. aureus	methicillin sensitive	0.125	0
	2008-2009	S. aureus	methicillin sensitive	0.25	0
	2008-2009	S. aureus	methicillin sensitive	0.5	22
	2008-2009	S. aureus	methicillin sensitive	1	36
	2008-2009	S. aureus	methicillin sensitive	2	1
	2008-2009	S. aureus	methicillin sensitive	4	1
	2008-2009	S. aureus	methicillin resistant	0.125	1
	2008-2009	S. aureus	methicillin resistant	0.25	0
	2008-2009	S. aureus	methicillin resistant	0.5	22
	2008-2009	S. aureus	methicillin resistant	1	75
	2008-2009	S. aureus	methicillin resistant	2	27
	2008-2009	S. aureus	methicillin resistant	4	31
21	2003 (pub)
	1989	S. aureus	methicillin sensitive	0.463	124	see comments
	2000	S. aureus	methicillin sensitive	0.965	45	see comments
	1989	S. aureus	methicillin resistant	0.528	16	see comments
	2000	S. aureus	methicillin resistant	1.242	71	see comments
22	2008 (pub)
	2002 or 2004	S. aureus	methicillin resistant ST1	2	1
		S. aureus	methicillin resistant ST5	2	1
		S. aureus	methicillin resistant ST5	4	11
		S. aureus	methicillin resistant ST5	8	1
		S. aureus	methicillin resistant ST6	0.25	1
		S. aureus	methicillin resistant ST8	2	1
		S. aureus	methicillin resistant ST59	≤0.125	5
		S. aureus	methicillin resistant ST59	0.25	16
		S. aureus	methicillin resistant ST59	0.5	21
		S. aureus	methicillin resistant ST59	1	16
		S. aureus	methicillin resistant ST59	2	10
		S. aureus	methicillin resistant ST89	0.5	1
		S. aureus	methicillin resistant ST89	1	1
		S. aureus	methicillin resistant ST89	2	1
		S. aureus	methicillin resistant ST239	0.25	2
		S. aureus	methicillin resistant ST239	1	14
		S. aureus	methicillin resistant ST239	2	33
		S. aureus	methicillin resistant ST239	4	25
		S. aureus	methicillin resistant ST239	8	17
		S. aureus	methicillin resistant ST239	≥16	11
		S. aureus	methicillin resistant ST241	4	1
		S. aureus	methicillin resistant ST241	8	2
		S. aureus	methicillin resistant ST241	≥16	2
		S. aureus	methicillin resistant ST338	0.5	2
		S. aureus	methicillin resistant ST338	2	1
		S. aureus	methicillin resistant ST338	8	1
		S. aureus	methicillin resistant ST573	1	1
		S. aureus	methicillin resistant ST573	2	3
		S. aureus	methicillin resistant ST573	4	1
		S. aureus	methicillin resistant ST900	2	3
28	2012 (pub)
	2005-2006	S. aureus	methicillin resistant, qacA/B neg	2	38
	2005-2006	S. aureus	methicillin resistant, qacA/B neg	4	21
	2005-2006	S. aureus	methicillin resistant, qacA/B neg	8	2
	2005-2006	S. aureus	methacillin resistant qacA/B positive	2	3
	2005-2006	S. aureus	methacillin resistant qacA/B positive	4	4
	2005-2006	S. aureus	methacillin resistant qacA/B positive	8	1
37	2012 (pub)
	May 2008-May 2011	S. aureus	methcillin resistant	1	154
	May 2008-May 2011	S. aureus	methcillin resistant	2	504
	May 2008-May 2011	S. aureus	methcillin resistant	4	169
74	1983 (pub)
	iso 1973-1983?	S. aureus		1	10
77	1977 (pub)	S. aureus		4	12
97	1973 (pub)	S. aureus		1.17	6	0.39-1.56
123	1985
		S. aureus	MRSA+	4.19	30
		S. aureus	MRSA-	0.91	21
23	1999 (pub)
		S. aureus	MRSA2	1.5
		S. aureus	MRSA3	1.5
		S. aureus	MRSA4	1.5
		S. aureus	MRSA5	2
		S. aureus	MRSA6	1.5
		S. aureus	MRSA7	3
		S. aureus	MRSA8	1.5
		S. aureus	MRSA9	1.5
		S. aureus	MRSA11	1.5
		S. aureus	MRSA12	1.5
		S. aureus	MRSA13	1.5
		S. aureus	MRSA15	1.5
25	2000 (pub)
		S. aureus	qacA/B	2	36	1-8
		S. aureus	smr +	2	10	1-2
		S. aureus	qacA/B & smr +	2	6	1-4
		S. aureus	negative	1	30	0.5-2
26	2003 (pub)
		S. aureus	Veterinary sources	0.5	7
		S. aureus	Veterinary sources	1	29
		S. aureus	Veterinary sources	2	8
31	2007 (pub)	S. aureus		0.781
32	2003 (pub)	S. aureus		4
39	1992 (pub)
		S. aureus	Growth and test in TSB	4	8
		S. aureus	Growth and test in MH	2	8
		S. aureus	Growth and test in SB	0.25	8
40	2000 (pub)	S. aureus		0.625
49	1992 (pub)
		S. aureus	bovine udder isolates	0.5
		S. aureus	bovine udder isolates	1
2-15	2016 (pub)	Staphylococcus aureus	ATCC 25923	16
2 - 385	2014 (pub)
	Jan 2012-Sep 2013	S. aureus	clinical isolate	4	19	2 to 4
	Jan 2012-Sep 2014	S. aureus	clin CHX wash	4	1
	Jan 2012-Sep 2015	S. aureus, coagulase negative	clinical isolate	8	25	2 to 8
	Jan 2012-Sep 2016	Staphylcoccus, coagulase negative	clin CHX wash	4	4	2 to 4
2 - 389	2016 (pub)
	Ap 2013-Mar 2014	S. aureus	MRSA	0.5	24
	Ap 2013-Mar 2015	S. aureus	MRSA	1	9
	Ap 2013-Mar 2016	S. aureus	MRSA	2	24
	Ap 2013-Mar 2017	S. aureus	MRSA	4	1
	Ap 2013-Mar 2018	S. aureus	MRSA	8	2
	Ap 2013-Mar 2019	S. aureus	MSSA	0.25	10
	Ap 2013-Mar 2020	S. aureus	MSSA	0.5	34
	Ap 2013-Mar 2021	S. aureus	MSSA	1	7
	Ap 2013-Mar 2022	S. aureus	MSSA	2	1
	Ap 2013-Mar 2023	S. aureus	MSSA	4	2
2 - 399	2015 (pub)
		S. aureus	ATCC 29213	2
		S. aureus	VT-961	2
		S. aureus	VT-234	4
2 - 401	2017 (pub)
		S. aureus	MRSA-lab	16
		S. aureus	MRSA-lab	16
2 - 413	2017 (pub)					MIC (µg/ml) range
	2013 isolates	S. aureus	MRSA		121	0.5-2
		S. aureus	MSSA		56	0.5-60
2 - 447	2016 (pub)
		S. aureus	ATCC 27853	2
		S. aureus	ATCC 700698	12
2 - 458	2017 (pub)						MIC50	MIC90
		S. aureus	Clinical S1	256			1	2
		S. aureus	Clinical S2	128			1	2
		S. aureus	Clinical S3	128
		S. aureus	Clinical S4	64
		S. aureus	Clinical S5	128
		S. aureus	Clinical S6	64
		S. aureus	Clinical S7	128
		S. aureus	Clinical S8	256
		S. aureus	Clinical S9	128
		S. aureus	ATCC 25923	32
2 - 16	2015 (pub)
	recent?	Staphylococcus (coagulase negative)	Methicillin resistant		45
2 - 81	2013 (pub)
	2008-2010 isolation	S. aureus	healthy horse	0.5
		S. aureus	horse with EGUS	0.5
		S. aureus	RN4220	1
2 - 183	2017 (pub)						MIC50	MIC90
	2013	S. aureus	MRSA clinical	0.5	0		8	32
	2013	S. aureus	MRSA clinical	1	106
	2013	S. aureus	MRSA clinical	2	30					MRSA
	2013	S. aureus	MRSA clinical	4	15					MRSA
	2013	S. aureus	MRSA clinical	8	1					RN4220 is a reference and cloning strain isolated after UV and chemical mutagensis from NCTC 8325-4
	2013	S. aureus	MSSA clinical	0.5	1
	2013	S. aureus	MSSA clinical	1	27
	2013	S. aureus	MSSA clinical	2	8
	2013	S. aureus	MSSA clinical	4	1
	2013	S. aureus	MSSA clinical	8	0
2 - 230	2015 (pub)
	Aug 2005-May 2008	S. aureus	clinical isolates	< or = 1	5
	Aug 2005-May 2008	S. aureus	clinical isolates	2	4
	Aug 2005-May 2008	S. aureus	clinical isolates	4	14
	Aug 2005-May 2008	S. aureus	clinical isolates	8	22
	Aug 2005-May 2008	S. aureus	clinical isolates	16	8
2 - 278	2016 (pub)
	2012-2014	S. aureus	MRSA -blood	<= 0.125	5					53 consecutive isolates over 2005-2008
	2012-2015	S. aureus	MRSA -blood	0.25	6					analyzed various resistance genes; no obvious pattern
	2012-2016	S. aureus	MRSA -blood	0.5	23
	2012-2017	S. aureus	MRSA -blood	1	28
	2012-2018	S. aureus	MRSA -blood	2	1
	2012-2019	S. aureus	MRSA -blood	4	1
	2012-2020	S. aureus	MRSA-nasal	<= 0.125	2
	2012-2021	S. aureus	MRSA-nasal	0.25	5
	2012-2022	S. aureus	MRSA-nasal	0.5	9
	2012-2023	S. aureus	MRSA-nasal	1	49
	2012-2024	S. aureus	MRSA-nasal	2	5
	2012-2025	S. aureus	MRSA-nasal	4	0
2 - 442	2016
	2016	S. aureus	ATCC 25923	1.56
	2016	S. aureus	SA zdw	3.125
	2016	S. aureus	SA ljb	1.56
	2016	S. aureus	SA cp	1.56
	2016	S. aureus	SA cyz	3.125
	2016	S. aureus	SA czx	3.125
	2016	S. aureus	SA hzj	1.56
	2016	S. aureus	SA lqq	3.125
	2016	S. aureus	SA zxr	1.56
	2016	S. aureus	SA mch	0.78
	2016	S. aureus	SA zsl	1.56
	2016	S. aureus	SA lzy	1.56
	2016	S. aureus	SA lyx	3.125
	2016	S. aureus	SA dgx	3.125
	2016	S. aureus	SA xzl	0.78
2 - 457					n	Range
	2009 isolation?	S. aureus	MSSA		20	8
	2009 isolation?	S. aureus	MRSA		20	8-32
3-5	2012	S. aureus	MRSA	0.5	2
	2012	S. aureus	MRSA	1	22
	2012	S. aureus	MRSA	2	6
	2012	S. aureus	MSSA	0.5	4
	2012	S. aureus	MSSA	1	20
	2012	S. aureus	MSSA	2	6
3-11	2010-2016	S. aureus	MRSA qacA/B-	1	12
	2010-2016	S. aureus	MRSA qacA/B-	2	110
	2010-2016	S. aureus	MRSA qacA/B-	4	44
	2010-2016	S. aureus	MRSA qacA/B-	8	4
	2010-2016	S. aureus	MRSA qacA/B-	16	4
	2010-2016	S. aureus	MRSA qacA/B-	32	2
	2010-2016	S. aureus	MRSA qacA/B+	2	4
	2010-2016	S. aureus	MRSA qacA/B+	4	64
	2010-2016	S. aureus	MRSA qacA/B+	8	2
3-12	2009-2011	S. aureus	MRSA	1	13
	2009-2011	S. aureus	MRSA	2	22
	2009-2011	S. aureus	MRSA	4	50
	2012-2014	S. aureus	MRSA	1	12
	2012-2014	S. aureus	MRSA	2	21
	2012-2014	S. aureus	MRSA	4	25
	2015-2018	S. aureus	MRSA	1	16
	2015-2018	S. aureus	MRSA	2	17
	2015-2018	S. aureus	MRSA	4	7
3-16	2005-2007	S. aureus	MRSA	4	49
	2005-2007	S. aureus	MRSA	8	1
	2005-2007	S. aureus	MSSA	0.5	1
	2005-2007	S. aureus	MSSA	1	22
	2005-2007	S. aureus	MSSA	2	22
	2005-2007	S. aureus	MSSA	4	5
3-20	1928-1953	S. aureus	MSSA	2	2
	1928-1953	S. aureus	MSSA	4	11
	1928-1953	S. aureus	MSSA	8	4
	1928-1953	S. aureus	MSSA	16	1
	1954-2001	S. aureus	MSSA		10	2-16
	2002-2012	S. aureus	MSSA		1	0.5-8
	1954-2001	S. aureus	MRSA		53	2-16
	2002-2012	S. aureus	MRSA		47	0.5 - 32
	2013-2014	S. aureus	MRSA	4	5
	2013-2014	S. aureus	MRSA	8	11
	2013-2014	S. aureus	MRSA	16	13
	2013-2014	S. aureus	MRSA	32	2
3-24	2010-2011	S. aureus	MRSA	0.125	1
	2010-2011	S. aureus	MRSA	0.25	1
	2010-2011	S. aureus	MRSA	0.5	59
	2010-2011	S. aureus	MRSA	1	52
	2010-2011	S. aureus	MRSA	2	5
	2010-2011	S. aureus	MRSA	4	1
3-27	2013	S. aureus	MRSA		123	1-2
	2013	S. aureus	MRSA	4	37
	2016	S. aureus	MRSA		72	1-2
	2016	S. aureus	MRSA		27	4-8
	2017	S. aureus	MRSA		44	1-2
	2017	S. aureus	MRSA		32	4-8

## Sheet: C. albicans
ref	date	species	strain	MIC (µg/ml)	n	Range	Notes
2 - 14	2016 (pub)	Candida albicans	ATCC 10231	16
2 - 89	2014 (pub)	C. albicans	ATCC 10231	3.125
2 - 277	2014 (pub)
	2010-2011	C. albicans	hospital acuired & vulvovaginal candidiasis	0.5	5
	2010-2011	C. albicans	hospital acuired & vulvovaginal candidiasis	1	15
	2010-2011	C. albicans	hospital acuired & vulvovaginal candidiasis	2	0
	2010-2011	C. albicans	hospital acuired & vulvovaginal candidiasis	4	15
	2010-2011	C. albicans	hospital acuired & vulvovaginal candidiasis	8	155
	2010-2011	C. albicans	hospital acuired & vulvovaginal candidiasis	16	10
2 - 327	2017 (pub)	Candida albicans	clinical	1.95 - 7.8	20		Geo Mean	5.14
2 - 370	2015 (pub)						MIC50	MIC100
		Candida albicans			11	0.003 - 1.92	0.12	1.92
2 - 397	2014 (pub)	Candida albicans	ATCC 18804	4
2 - 401	2017 (pub)
		Candida albicans	lab strain	16
		Candida albicans	oral swab	16
		Candida albicans	oral swab	16
		Candida albicans	throat swab	4
2 - 447	2016 (pub)	C. albicans	ATCC 10231	107
52	2001 (pub)
	1997	Candida albicans		16	2
	1997	Candida albicans		32	1
	1997	Candida albicans		64	9
	1997	Candida albicans		128	23
104	1998 (pub)	C. albicans		2.19	4	SD = 1.14	"recent clinical" isolates
109	2003 (pub)
		C. albicans	clinical isolate (No. 64) planktonic	0.04
		C. albicans	clinical isolate (No. 64) biofilm	0.3
31	2007 (pub)	C. albicans	device associated isolates	3.125
77	1976 (pub)
		Candida albicans		4	1		in 5% defibrinated horse blood
		Candida albicans		32	1		in 5% defibrinated horse blood
		Candida albicans		64	4		in 5% defibrinated horse blood
32	2003 (pub)	Candida abicans		4
105	1979 (pub)	C. albicans	clinical isolates implied recent	1.5	18		Sabouraud's broth	date of isolation uncertain; no variation listed
				12.5	32		DST agar
106	2002 (pub)	C. albicans	clinical isolates implied recent	6.25-12.5	15
107	2001 (pub)
		C. albicans	planktonic M61	8
		C. albicans	planktonic GDH	8
		C. albicans	biofilm M61	32
		C. albicans	biofilm GDH	8
108	2009 (pub)
		C. albicans	implied recent clinical	1.56	12
		C. albicans	implied recent clinical	3.125	58
		C. albicans	implied recent clinical	6.25	8
		C. albicans	implied recent clinical - hip mutant	1.56	3		hip strains = high-persistor ---- mutation to enhance persistance in vivo
		C. albicans	implied recent clinical - hip mutant	3.125	4		hip strains = high-persistor ---- mutation to enhance persistance in vivo
		C. albicans	implied recent clinical - hip mutant	6.25	8		hip strains = high-persistor ---- mutation to enhance persistance in vivo
110	2001 (pub)	C. albicans	dental school culture collection	4.4	4	SD = 1.4	2 ATCC strains + 2 clinical
111	2007 (pub)	C. albicans
			HIV+ patients clinical oral isolates	8	12		apparently recent clinical isolates
			HIV+ patients clinical oral isolates	16	8		apparently recent clinical isolates
			HIV- patients clinical oral isolates	8	13		apparently recent clinical isolates
			HIV- patients clinical oral isolates	16	7		apparently recent clinical isolates
113	2012 (pub)
		C. albicans	Clinical isolates from collection	3.125	10
		C. albicans	Clinical isolates from collection	6.25	22
116	1991 (pub)							Mean MIC
		C. albicans	clinical samples week 1	≤0.55	5	≤ 0.3 -≤ 0.63	recent clinical samples?	0.55
		C. albicans	clinical samples week 2	≤0.64	5	≤ 0.08 -≤ 1.25	recent clinical samples?	0.64
		C. albicans	clinical samples week 3	≤0.94	3	≤ 0.31 -≤ 1.25	recent clinical samples?	0.94
		C. albicans	clinical samples week 4	≤1.02	5	≤ 0.63 -≤ 2.5	recent clinical samples?	1.02
		C. albicans	clinical samples week 5	≤1.09	5	≤ 0.63 -≤ 2.5	recent clinical samples?	10.9
		C. albicans	clinical samples week 6	≤0.94	5	≤ 0.31 -≤ 2.5	recent clinical samples?	0.94
		C. albicans	clinical samples week 7	≤0.52	5	≤ 0.31 -≤ 0.63	recent clinical samples?	0.52
		C. albicans	clinical samples week 8	≤0.57	5	≤ 0.31 -≤ 0.63	recent clinical samples?	0.57
117	2008 (pub)
		C. albicans	fluconazole resistant	4	2
		C. albicans	fluconazole resistant	8			MIC50 (µg/ml)	MIC90 (µg/ml)
		C. albicans			83	0.5-16	4	8
									count	MIC
									11	0.5
							# <= 4	# <= 8	11	1
							53	78	10	2
						% of total	0.638554	0.939759	21	4
									25	8
									5	16
3-22	2010-2015	C. albicans		0.25	3
		C. albicans		0.5	13
		C. albicans		1	79
		C. albicans		2	239
		C. albicans		4	72
		C. albicans		8	11

## Sheet: Citations
Ref #	Author(s)	Title	Source	Year	Month
52	Block C, Furman M	Association between intensity of chlorhexidine use and micro-organisms of reduced susceptibility in a hospital environment	J Hosp Infect 51(3):201-206	2002	Jul
130	Harbarth S, Dharan S, Liassine N, Herrault P, Auckenthaler R, Pittet D	Randomized, placebo-controlled, double-blind trial to evaluate the efficacy of mupirocin for eradicating carriage of methicillin-resistant Staphylococcus aureus	Antimicrob Agents Chemother 43(6):1412-1416	1999	Jun
2	Shamsudin MN, Alreshidi MA, Hamat RA, Alshrari AS, Atshan SS, Neela V	High prevalence of qacA/B carriage among clinical isolates of methicillin-resistant Staphylococcus aureus in Malaysia	J Hosp Infect 81(3):206-208	2012	Jul
15	Buxbaum A, Kratzer C, Graninger W, Georgopoulos A	Antimicrobial and toxicological profile of the new biocide Akacid plus	J Antimicrob Chemother 58(1):193-197	2006	Jul
17	Akinkunmi EO, Lamikanra A	Susceptibility of community associated methicillin resistant Staphylococcus aureus isolated from faeces to antiseptics	J Infect Dev Ctries 6(4):317-323	2012	Apr
19	Ho CM, Li CY, Ho MW, Lin CY, Liu SH, Lu JJ	High rate of qacA- and qacB-positive methicillin-resistant Staphylococcus aureus isolates from chlorhexidine-impregnated catheter-related bloodstream infections	Antimicrob Agents Chemother 56(11):5693-5697	2012	Nov
21	Lambert RJ	Comparative analysis of antibiotic and antimicrobial biocide susceptibility data in clinical isolates of methicillin-sensitive Staphylococcus aureus, methicillin-resistant Staphylococcus aureus and Pseudomonas aeruginosa between 1989 and 2000	J Appl Microbiol ;97(4):699-711	2004
22	Sheng WH, Wang JT, Lauderdale TL, Weng CM, Chen D, Chang SC	Epidemiology and susceptibilities of methicillin-resistant Staphylococcus aureus in Taiwan: emphasis on chlorhexidine susceptibility	Diagn Microbiol Infect Dis 63(3):309-313	2009	Mar
28	Aykan SB, Caglar K, Engin ED, Sipahi AB, Sultan N, Yalinay Cirak M	Investigation of the Presence of Disinfectant Resistance Genes qacA/B in Nosocomial Methicillin-Resistant Staphylococcus aureus Isolates and Evaluation of Their In Vitro Disinfectant Susceptibilities	Mikrobiyol Bul 47(1):1-10	2013	Jan
37	McDanel JS, Murphy CR, Diekema DJ, Quan V, Kim DS, Peterson EM, et al	Chlorhexidine and mupirocin susceptibilities of methicillin-resistant Staphylococcus aureus from colonized nursing home residents	Antimicrob Agents Chemother 57(1):552-558	2013	Jan
74	Christensen KK, Christensen P, Dykes AK, Kahlmeter G, Kurl DN, Linden V	Chlorhexidine for prevention of neonatal colonization with group B Streptococci	Eur J Obstet Gynecol Reprod Biol 16(3):157-165	1983	Nov
77	Emilson CG	Susceptibility of various microorganisms to chlorhexidine	Scand J Dent Res 85(4):255-265	1977	May
97	Hennessey TD	Some antibacterial properties of chlorhexidine	J Periodont Res 8:61-67	1973
123	Brumfitt W, Dixson S, Hamilton-Miller JMT	Resistance to antiseptics in methicillin and gentamicin resistant Staphylococcus aureus	The Lancet 325(8443):1442-1443	1985	Jun
23	Suller MT, Russell AD	Antibiotic and biocide resistance in methicillin-resistant Staphylococcus aureus and vancomycin-resistant enterococcus	J Hosp Infect ;43(4):281-291	1999	Dec
25	Zhang M, O’Donoghue MM, Ito T, Hiramatsu K, Boost MV	Prevalence of antiseptic-resistance genes in Staphylococcus aureus and coagulase-negative staphylococci colonising nurses and the general population in Hong Kong	J Hosp Infect 78(2):113-117	2011	Jun
26	Aarestrup FM, Hasman H	Susceptibility of different bacterial species isolated from food animals to copper sulphate, zinc chloride and antimicrobial substances used for disinfection	Vet Microbiol 100(1-2):83-89	2004	May
31	Darouiche RO, Mansouri MD, Gawande PV, Madhyastha S	Efficacy of combination of chlorhexidine and protamine sulphate against device-associated pathogens	J Antimicrob Chemother 61(3):651-657	2008	Mar
32	do Amorim CV, Aun CE, Mayer MP	Susceptibility of some oral microorganisms to chlorhexidine and paramonochlorophenol	Braz Oral Res 18(3):242-246	2004	Jul-Sep
39	Nicoletti G, Boghossian V, Gurevitch F, Borland R, Morgenroth P	The antimicrobial activity in vitro of chlorhexidine, a mixture of isothiazolinones ('Kathon' CG) and cetyl trimethyl ammonium bromide (CTAB)	J Hosp Infect 23(2):87-111	1993	Feb
40	Odore R, Colombatti Valle V, Re G	Efficacy of chlorhexidine against some strains of cultured and clinically isolated microorganisms	Vet Res Commun 24(4):229-238	2000	May
49	Martin H, Maris P	Antiseptic and antibiotic resistance of 310 gram-positive strains isolated from udders after use of post-milking teat germicides	Vet Res 26(1):43-56	1995
2-15	Akca A.E., Akca G., Topçu F.T., Macit E., Pikdöken L., Özgen I.Ş.	The Comparative Evaluation of the Antimicrobial Effect of Propolis with Chlorhexidine against Oral Pathogens: An in Vitro Study	BioMed Research International, Article Number 3627463	2016
2 - 385	Suwantarat N., Carroll K.C., Tekle T., Ross T., Maragakis L.L., Cosgrove S.E., Milstone A.M.	High prevalence of reduced chlorhexidine susceptibility in organisms causing central line-associated bloodstream infections	Infection Control and Hospital Epidemiology 35(9): 1183-1186	2014
2 - 389	Taheri N., Ardebili A., Amouzandeh-Nobaveh A., Ghaznavi-Rad E.	Frequency of antiseptic resistance among Staphylococcus aureus and coagulase-negative staphylococci isolated from a university hospital in Central Iran	Oman Medical Journal 31(6): 426-432	2016
2 - 399	Tetz G., Tetz V.	In vitro antimicrobial activity of a novel compound, Mul-1867, against clinically important bacteria	Antimicrobial Resistance and Infection Control 4:45	2015
2 - 401	Tokajuk G., Niemirowicz K., Deptuła P., Piktel E., Cieśluk M., Wilczewska A.Z., Dąbrowski J.R., Bucki R.	Use of magnetic nanoparticles as a drug delivery system to improve chlorhexidine antimicrobial activity	International Journal of Nanomedicine 12:7833-7846	2017
2 - 413	Vali L., Dashti A.A., Mathew F., Udo E.E.	Characterization of heterogeneous MRSA and MSSA with Reduced Susceptibility to chlorhexidine in Kuwaiti hospitals	Frontiers in Microbiology 8: article 1359	2017
2 - 447	Yamamoto M., Takami T., Matsumura R., Dorofeev A., Hirata Y., Nagamune H.	In vitro evaluation of the biocompatibility of newly synthesized bis-quaternary ammonium compounds with spacer structures derived from pentaerythritol or hydroquinone	Biocontrol Science 21(4): 231-241	2016
2 - 458	Zmantar T., Ben Slama R., Fdhila K., Kouidhi B., Bakhrouf A., Chaieb K.	Modulation of drug resistance and biofilm formation of Staphylococcus aureus isolated from the oral cavity of Tunisian children	Brazilian Journal of Infectious Diseases 21(1): 27-34	2017
2 - 16	Akinkunmi E.O., Lamikanra A.	A study of the susceptibility of methicillin resistant coagulase-negative staphylococci isolated from faecal samples of children to commonly used antiseptic agents	African Journal of Infectious Diseases 9(2): 67-72	2015
2 - 81	Couto N., Belas A., Tilley P., Couto I., Gama L.T., Kadlec K., Schwarz S., Pomba C.	Biocide and antimicrobial susceptibility of methicillin-resistant staphylococcal isolates from horses	Veterinary Microbiology 166: 299-303	2013
2 - 183	Hughes C., Ferguson J.	Phenotypic chlorhexidine and triclosan susceptibility in clinical Staphylococcus aureus isolates in Australia	Pathology 49(6): 633-637	2017
2 - 230	Liu Q., Zhao H., Han L., Shu W., Wu Q., Ni Y.	Frequency of biocide-resistant genes and susceptibility to chlorhexidine in high-level mupirocin-resistant, methicillin-resistant Staphylococcus aureus (MuH MRSA)	Diagnostic Microbiology and Infectious Disease 82: 278-283	2015
2 - 278	Muñoz-Gallego I., Infiesta L., Viedma E., Perez-Montarelo D., Chaves F.	Chlorhexidine and mupirocin susceptibilities in methicillin-resistant Staphylococcus aureus isolates from bacteraemia and nasal colonisation	Journal of Global Antimicrobial Resistance 4:65-69	2016
2 - 442	Wu D., Lu R., Chen Y., Qiu J., Deng C., Tan Q.	Study of cross-resistance mediated by antibiotics, chlorhexidine and Rhizoma coptidis in Staphylococcus aureus	Journal of Global Antimicrobial Resistance 7: 61-66	2016
2 - 457	Zhou Z., Wei D., Lu Y.	Polyhexamethylene guanidine hydrochloride shows bactericidal advantages over chlorhexidine digluconate against ESKAPE bacteria	Biotechnology and Applied Biochemistry 62(2): 268-274	2015
2 - 129	Forbes S., Dobson C.B., Humphreys G.J., McBain A.J.	Transient and sustained bacterial adaptation following repeated sublethal exposure to microbicides and a novel human antimicrobial peptide	Antimicrobial Agents and Chemotherapy 58(10): 5809 - 5817	2014
2 - 151	Goroncy-Bermes P., Brill F.H.H., Brill H.	Antimicrobial activity of wound antiseptics against Extended-Spectrum Beta-Lactamase-producing bacteria	Wound Medicine 1(): 41 - 43	2013
2 - 155	Guo W., Shan K., Xu B., Li J.	Determining the resistance of carbapenemresistant Klebsiella pneumoniae to common disinfectants and elucidating the underlying resistance mechanisms	Pathogens and Global Health 109(4): 184 - 192	2015
2 - 244	Mal P.B., Farooqi J., Irfan S., Hughes M.A., Khan E.	Reduced susceptibility to chlorhexidine disinfectant among New Delhi metallo-beta-lactamase-1 positive Enterobacteriaceae and other multidrug-resistant organisms: Report from a tertiary care hospital in Karachi, Pakistan	Indian Journal of Medical Microbiology 34(3): 346 - 349	2016
2 - 277	Morrissey I., Oggioni M.R., Knight D., Curiao T., Coque T., Kalkanci A., Martinez J.L., Baldassarri L., Orefici G., Yetiş Ü., Rödger H.-J., Visa P., Mora D., Leib S., Viti C.	Evaluation of epidemiological cut-off values indicates that biocide resistant subpopulations are uncommon in natural isolates of clinically-relevant microorganisms	PLoS ONE 9(1): article e86669	2014
2 - 426	Wand M.E., Baker K.S., Benthall G., McGregor H., McCowen J.W.I., Deheer-Graham A., Sutton J.M.	Characterization of pre-antibiotic era Klebsiella pneumoniae isolates with respect to antibiotic/disinfectant susceptibility and virulence in Galleria mellonella	Antimicrobial Agents and Chemotherapy 59(7): 3966 - 3972	2015
2 - 85	Curiao T., Marchi E., Viti C., Oggioni M.R., Baquero F., Martinez J.L., Coque T.M.	Polymorphic variation in susceptibility and metabolism of triclosan-resistant mutants of Escherichia coli and Klebsiella pneumoniae clinical strains obtained after exposure to biocides and antibiotics	Antimicrobial Agents and Chemotherapy 59(6): 3413 - 3423	2015
2 - 89	Daniel S.A., Shawky M.S., Omar H.M.G., Abou-Shleib H.M., El-Nakeeb M.A.	Antibiotic resistance and its association with biocide susceptibilities among microbial isolates in an Egyptian hospital	International Arabic Journal of Antimicrobial Agents 4(4) http://dx.doi.org/10.3823/761	2014
131	Koljalg S, Naaber P, Mikelsaar M	Antibiotic resistance as an indicator of bacterial chlorhexidine susceptibility	Journal of Hospital Infection 51: 106-113	2002
3	Naparstek L, Carmeli Y, Chmelnitsky I, Banin E, Navon-Venezia S	Reduced susceptibility to chlorhexidine among extremely-drug-resistant strains of Klebsiella pneumoniae	J Hosp Infect 81(1):15-19	2012	May
10	Brown AT, Sims RE, Raybould TP, Lillich TT, Henslee PJ, Ferretti GA	Oral gram-negative bacilli in bone marrow transplant patients given chlorhexidine rinses	J Dent Res 68(7):1199-1204	1989	Jul
14	Herruzo-Cabrera R, Garcia-Torres V, Rey-Calero J, Vizcaino-Alcaide MJ	Evaluation of the penetration strength, bactericidal efficacy and spectrum of action of several antimicrobial creams against isolated microorganisms in a burn centre	Burns 18(1):39-44	1992	Feb
65	Mengistu Y, Erge W, Bellete B	In vitro susceptibility of gram-negative bacterial isolates to chlorhexidine gluconate	East Afr Med J 76(5):243-246	1999	May
125	Abuzaid A, Hamouda A, Amyes SGB	Klebsiella pneumoniae susceptibility to biocides and its association with cepA, qacΔE and qacE efflux pump genes and antibiotic resistance	J Hosp Infect 81(2):87-91	2012
2 - 31	Babaei M.R., Sulong A., Hamat R.A., Nordin S.A., Neela V.K.	Extremely high prevalence of antiseptic resistant quaternary ammonium compound E gene among clinical isolates of multiple drug resistant acinetobacter baumannii in Malaysia	Annals of Clinical Microbiology and Antimicrobials 14(1). Article number 11(2015)	2015
2 - 66	Chung Y.K., Kim J.-S., Lee S.S., Lee J.-A., Kim H.-S., Shin K.-S., Park E.Y., Kang B.S., Lee H.J., Kang H.J.	Effect of daily chlorhexidine bathing on acquisition of carbapenem-resistant Acinetobacter baumannii (CRAB) in the medical intensive care unit with CRAB endemicity	American Journal of Infection Control 43(11): 1171 - 1177	2015
2 - 82	Cowley N.L., Forbes S., Amézquita A., McClure P., Humphreys G.J., McBain A.J.	Effects of formulation on microbicide potency and mitigation of the development of bacterial insusceptibility	Applied and Environmental Microbiology 81(20): 7330 - 7338	2015
2 - 126	Fernández-Cuenca F., Tomás M., Caballero-Moyano F.-J., Bou G., Martínez-Martínez L., Vila J., Pachón J., Cisneros J.-M., Rodríguez-Baño J., Pascual Á, Spanish Group of Nosocomial Infections (GEIH) from the Spanish Society of Clinical Microbiology and Infectious Diseases (SEIMC) and the Spanish Network for Research in Infectious Diseases (REIPI), Spanish Group of Nosocomial Infections GEIH from th…	Reduced susceptibility to biocides in Acinetobacter baumannii: association with resistance to antimicrobials, epidemiological behaviour, biological cost and effect on the expression of genes encoding porins and efflux pumps	The Journal of antimicrobial chemotherapy 70(12): 3222 - 3229	2015
2 - 227	Lin F., Xu Y., Chang Y., Liu C., Jia X., Ling B.	Molecular characterization of reduced susceptibility to biocides in clinical isolates of Acinetobacter baumannii	Frontiers in Microbiology 8: 1836	2017
2 - 232	Liu W.J., Fu L., Huang M., Zhang J.P., Wu Y., Zhou Y.S., Zeng J., Wang G.X.	Frequency of antiseptic resistance genes and reduced susceptibility to biocides in carbapenem-resistant Acinetobacter baumannii	Journal of Medical Microbiology 66(1): 13 - 17	2017
2 - 257	Mendoza-Olazarán S., Camacho-Ortiz A., Martínez-Reséndez M.F., Llaca-Díaz J.M., Pérez-Rodríguez E., Garza-González E.	Influence of whole-body washing of critically ill patients with chlorhexidine on Acinetobacter baumannii isolates	American Journal of Infection Control 42(8): 874 - 878	2014
2 - 167	Hayashi M., Kawamura K., Matsui M., Suzuki M., Suzuki S., Shibayama K., Arakawa Y.	Reduction in chlorhexidine efficacy against multi-drug-resistant Acinetobacter baumannii international clone II	Journal of Hospital Infection 95(3): 318 - 323	2017
138	Stickler DJ	Susceptibility of antibiotic-resistant Gram-negative bacteria to biocides: a perspective from the study of catheter biofilms	J Appl Microbiol (Symposium Suppl) 92: 163S-170S	2002
2 - 35	Beier R.C., Foley S.L., Davidson M.K., White D.G., Mcdermott P.F., Bodeis-Jones S., Zhao S., Andrews K., Crippen T.L., Sheffield C.L., Poole T.L., Anderson R.C., Nisbet D.J.	Characterization of antibiotic and disinfectant susceptibility profiles among Pseudomonas aeruginosa veterinary isolates recovered during 1994-2003	Journal of Applied Microbiology 118(2): 326 - 342	2015
2 - 295	O'Driscoll N.H., Labovitiadi O., Cushnie T.P.T., Matthews K.H., Lamb A.J.	Potassium loss from chlorhexidine-treated bacterial pathogens is time- and concentration-dependent and variable between species	Current Microbiology 68(1): 6 - 11	2014
2 - 309	Pathan M.M., Bhat K.G., Joshi V.M.	Comparative evaluation of the efficacy of a herbal mouthwash and chlorhexidine mouthwash on select periodontal pathogens: An in vitro and ex vivo study	Journal of Indian Society of Periodontology 21(4): 270 - 275	2017
2-416	Vásquez-Giraldo D.F., Libreros-Zúñiga G.A., Crespo-Ortiz M.P.	Effects of biocide exposure on P. Aeruginosa, E. coli and A. Baumannii complex isolates from hospital and household environments	Infectio 21(4): 243 - 250	2017
57	Lambert RJ, Joynson J, Forbes B	The relationships and susceptibilities of some industrial, laboratory and clinical isolates of Pseudomonas aeruginosa to some antibiotics and biocides	J Appl Microbiol 91(6):972-984	2001	Dec
63	Barnham M, Kerby J	Antibacterial activity of combinations of chlorhexidine with neomycin and gentamicin	J Hosp Infect 1(1):77-81	1980	Mar
68	Sheridan À, Lenahan M, Duffy G, Fanning S, Burgess C	The potential for biocide tolerance in Escherichia coli and its impact on the response to food processing stresses	Food Control 26(1):98-106	2012	Jul
2-36	Beier R.C., Franz E., Bono J.L., Mandrell R.E., Fratamico P.M., Callaway T.R., Andrews K., Poole T.L., Crippen T.L., Sheffield C.L., Anderson R.C., Nisbet D.J.	Disinfectant and antimicrobial susceptibility profiles of the Big Six Non-O157 Shiga toxin-producing Escherichia coli strains from food animals and humans	Journal of Food Protection 79(8): 1355 - 1370	2016
2-110	Ebrahimi A., Hemati M., Dehkordi S.H., Bahadoran S., Khoshnood S., Khubani S., Faraj M.D., Alni R.H.	Chlorhexidine digluconate effects on planktonic growth and biofilm formation in some field isolates of animal bacterial pathogens	Jundishapur Journal of Natural Pharmaceutical Products 9(2): e14298	2014
2-100	Deus D., Krischek C., Pfeifer Y., Sharifi A.R., Fiegen U., Reich F., Klein G., Kehrenberg C.	Comparative analysis of the susceptibility to biocides and heavy metals of extended-spectrum β-lactamase-producing Escherichia coli isolates of human and avian origin, Germany	Diagnostic Microbiology and Infectious Disease 88(1): 88 - 92	2017
47	Braga TM, Pomba C, Lopes MF	High-level vancomycin resistant Enterococcus faecium related to humans and pigs found in dust from pig breeding facilities	Vet Microbiol 161(3-4):344-349	2013	Jan
2-8	Abrão F., Alves J.A., Andrade G., de Oliveira P.F., Ambrósio S.R., Veneziani R.C.S., Tavares D.C., Bastos J.K., Martins C.H.G.	Antibacterial effect of Copaifera duckei Dwyer oleoresin and its main diterpenes against oral pathogens and their cytotoxic effect	Frontiers in Microbiology 9(2): Article 201	2018
2-215	Leandro L.F., Da Silva Moraes T., De Oliveira P.F., Alves J.M., Senedese J.M., Ozelin S.D., Resende F.A., De Grandis R.A., Varanda E.A., Bastos J.K., Tavares D.C., Gomes Martins C.H.	Assessment of the antibacterial, cytotoxic and mutagenic potential of the phenolic-rich hydroalcoholic extract from copaifera trapezifolia hayne leaves	Journal of Medical Microbiology 65(9): 937 - 950	2016
2-271	Moraes T.S., Leandro L.F., Silva L.O., Santiago M.B., Souza A.B., Furtado R.A., Tavares D.C., Veneziani R.C.S., Ambrósio S.R., Bastos J.K., Martins C.H.G.	In vitro evaluation of copaifera oblongifolia oleoresin against bacteria causing oral infections and assessment of its cytotoxic potential	Current Pharmaceutical Biotechnology 17(10): 894 - 904	2016
2-52	Braga T.M., Pomba C., Lopes M.F.S.	High-level vancomycin resistant Enterococcus faecium related to humans and pigs found in dust from pig breeding facilities	Veterinary Microbiology 161(43163): 344 - 349	2013
46	Braga TM, Marujo PE, Pomba C, Lopes MF	Involvement, and dissemination, of the enterococcal small multidrug resistance transporter QacZ in resistance to quaternary ammonium compounds	J Antimicrob Chemother 66(2):283-286	2011	Feb
2-371	Skovgaard S., Larsen M.H., Nielsen L.N., Skov R.L., Wong C., Westh H., Ingmer H.	Recently introduced qacA/B genes in Staphylococcus epidermidis do not increase chlorhexidine MIC/MBC	Journal of Antimicrobial Chemotherapy 68(10): 2226 - 2233	2013
2-78	Costa S.S., Viveiros M., Pomba C., Couto I.	Active antimicrobial efflux in Staphylococcus epidermidis: Building up of resistance to fluoroquinolones and biocides in a major opportunistic pathogen	Journal of Antimicrobial Chemotherapy 73(2): 320 - 324	2018
2-175	Hijazi K., Mukhopadhya I., Abbott F., Milne K., Al-Jabri Z.J., Oggioni M.R., Gould I.M.	Susceptibility to chlorhexidine amongst multidrug-resistant clinical isolates of Staphylococcus epidermidis from bloodstream infections	International Journal of Antimicrobial Agents 48(1): 86 - 90	2016
2-321	Prag G., Falk-Brynhildsen K., Jacobsson S., Hellmark B., Unemo M., Söderquist B.	Decreased susceptibility to chlorhexidine and prevalence of disinfectant resistance genes among clinical isolates of Staphylococcus epidermidis.	APMIS : acta pathologica, microbiologica, et immunologica Scandinavica 122(10): 961 - 967	2014						2014 (): -	APMIS : acta pathologica, microbiologica, et immunologica Scandinavica 122(10): 961 - 967
2-39	Bernardo T.H.L., Sales Santos Veríssimo R.C., Alvino V., Silva Araujo M.G., Evangelista Pires Dos Santos R.F., Maurício Viana M.D., De Assis Bastos M.L., Alexandre-Moreira M.S., De Araújo-Júnior J.X.	Antimicrobial Analysis of an Antiseptic Made from Ethanol Crude Extracts of P. granatum and E. uniflora in Wistar Rats against Staphylococcus aureus and Staphylococcus epidermidis	Scientific World Journal 2015(): Article 751791	2015						2015 (): -	2015
2-14	Aka S.T., Haji S.H.	Sub-MIC of antibiotics induced biofilm formation of Pseudomonas aeruginosa in the presence of chlorhexidine	Brazilian Journal of Microbiology 46(1): 149-154	2015
2-327	Reginato C.F., Bandeira L.A., Zanette R.A., Santurio J.M., Alves S.H., Danesi C.C.	Antifungal activity of synthetic antiseptics and natural compounds against Candida dubliniensis before and after in vitro fluconazole exposure	Revista da Sociedade Brasileira de Medicina Tropical 50(1): 75-79	2017
2-370	Siqueira A.B., Rodriguez L.R., Santos R.K., Marinho R.R., Abreu S., Peixoto R.F., Gurgel B.C.	Antifungal activity of propolis against Candida species isolated from cases of chronic periodontitis	Brazilian oral research 29(1): 1-6	2015
2-397	Teixeira K.I.R., Denadai A.M.L., Sinisterra R.D., Cortés M.E.	Cyclodextrin modulates the cytotoxic effects of chlorhexidine on microrganisms and cells in vitro	Drug Delivery 22(3): 444-453	2015
104	Giuliana G, Pizzo G, Milici ME, Giangreco R	In vitro activities of antimicrobial agents against Candida species	Oral Surg Oral Med Oral Pathol Oral Radiol Endod 87(1):44-49	1999
105	Holbrook WP, Kippax R	Sensitivity of Candida albicans from patients with chronic oral candidiasis	Postgrad Med J 55(647):692-694	1979
106	Imbert C, Lassy E, Daniault G, Jacquemin JL, Rodier MH	Treatment of plastic and extracellular matrix components with chlorhexidine or benzalkonium chloride: effect on Candida albicans adherence capacity in vitro	J Antimicrob Chemother 51(2):281-287	2003
107	Kuhn DM, George T, Chandra J, Mukherjee PK, Ghannoum MA	Antifungal susceptibility of Candida biofilms: unique efficacy of amphotericin B lipid formulations and echinocandins	Antimicrob Agents Chemother 46(6):1773-1780	2002
108	Lafleur MD, Qi Q, Lewis K	Patients with long-term oral carriage harbor high-persister mutants of Candida albicans	Antimicrob Agents Chemother 54(1):39-44	2010
109	Lamfon H, Porter SR, McCullough M, Pratten J	Susceptibility of Candida albicans biofilms grown in a constant depth film fermentor to chlorhexidine, fluconazole and miconazole: a longitudinal study	J Antimicrob Chemother 53(2):383-385	2004
110	Meiller TF, Kelley JI, Jabra-Rizk MA, Depaola LG, Baqui AA, Falkler WA,Jr	In vitro studies of the efficacy of antimicrobials against fungi	Oral Surg Oral Med Oral Pathol Oral Radiol Endod 91(6):663-670	2001
111	Patel M, Coogan MM	Antifungal activity of the plant Dodonaea viscosa var	J Ethnopharmacol 118(1):173-176	2008
113	Salim N, Moore C, Silikas N, Satterthwaite J, Rautemaa R	Candidacidal effect of fluconazole and chlorhexidine released from acrylic polymer	J Antimicrob Chemother 68(3):587-592	2013
116	Sautour M, Mathieu G, Delcourt A, Divies C, Bensoussan M	Action de la chlorhexidine sur l'expression de la virulence de Candida albicans	Cryptogamie Mycologie 20(3):179-188	1999
117	Thurmond JM, Brown AT, Sims RE, Ferretti GA, Raybould TP, Lillich TT, et al	Oral Candida albicans in bone marrow transplant patients given chlorhexidine rinses: occurrence and susceptibilities to the agent	Oral Surg Oral Med Oral Pathol 72(3):291-295	1991
3-19	Elkhatib WF, Khalil MAF, Ahour HM	Integrons and antiseptic resistance genes mediate resistance of Acinetobacter baumannii and Pseudomonas aeruginosa isolates from intensive care unit patients with wound infections	Curr Mol Med 19: 286-293	2019
3-26	Rajendran V, Sandle T, Al-Aboody MS, AlFonaisan MK, Alturaiki W, Mickymaray S, Premanathan M, Alsagaby SA	Distribution of biocide resistant genes and biocides susceptibility in multidrug-resistant Klebsiella pneumoniae, Pseudomonas aeruginosa and Acinetobacter baumannii — A first report from the Kingdom of Saudi Arabia	J Infect Pub Health 11(6): 812-816	2018
3-5	Kawamura, Masato; Fujimura, Shigeru; Tokuda, Koichi; Aoyagi, Tetsuji; Endo, Shiro; Kanamori, Hajime; Watanabe, Akira; Kaku, Mitsuo	Mutant selection window of disinfectants for Staphylococcus aureus and Pseudomonas aeruginosa	Journal of Global Antimicrobial Resistance 17: 316-320	2019
3-25	Nazarchuk, OA; Faustova MO, Bobyr VV, Kordon YV	The investigation of the relationship between biofilm-forming properties of clinical strains of P. aeruginosa and their sensitivity to antiseptic medicines	Reports of Vinnytsia National Medical University, 22(3), 403-406	2018
3-4	Muggeo, Anaëlle; Guillard, Thomas; Klein, Frédéric; Reffuveille, Fany; François, Caroline; Babosan, Anamaria; Bajolet, Odile; Bertrand, Xavier; de Champs, Christophe	Spread of Klebsiella pneumoniae ST395 non-susceptible to carbapenems and resistant to fluoroquinolones in North-Eastern France	Journal of Global Antimicrobial Resistance 13: 98-103	2018
3-13	Chen, Yili; Liao, Kang; Huang, Yongxin; Guo, Penghao; Huang, Han; Wu, Zhongwen; Liu, Min	Determining the susceptibility of carbapenem resistant Klebsiella pneumoniae and Escherichia coli strains against common disinfectants at a tertiary hospital in China	BMC Infectious Disease 20:88	2020
3-7	Rosenblatt, Joel; Vargas-Cruz, Nylev; Reitzel, Ruth A.; Raad, Issam I.	Assessment of the potential for inducing resistance in multidrug-resistant organisms from exposure to minocycline, rifampin, and chlorhexidine used to treat intravascular devices	Antimicrob Agent Chemother 63(5): e00040-19	2019
3-21	Mahmoud, Mona H.; Amin, Magdy A.; Shebl, Rania I.; Mohamed, Aly F.; Zafer, Mai M.	Influence of subminimal inhibitory concentrations of some bioactive compounds on the biofilm formation ability and virulence factors of multiple drug resistant Acinetobacter baumannii clinical isolates	African Journal of Microbiology Research 12(12): 275-283	2018
3-8	A'shimi, Muhammad Harith Nor; Alattraqchi, Ahmed Ghazi; Rani, Farahiyah Mohd; Rahman, Nor Iza A.; Ismail, Salwani; Abdullah, Fatimah Haslina; Othman, Norlela; Cleary, David W.; Clarke, Stuart C.; Yeo, Chew Chieng	Biocide susceptibilities and biofilm-forming capacities of Acinetobacter baumannii clinical isolates from Malaysia	The Journal of Infection in Developing Countries 7(13): 626-633	2019
3-2	Guo, Jing; Li, Congrong	Molecular epidemiology and decreased susceptibility to disinfectants in carbapenem-resistant Acinetobacter baumannii isolated from intensive care unit patients in central China	Journal of Infection and Public Health 12: 890-896	2019
3-14	Yi Sun, Xueyan Hu, Du Guo, Chao Shi, Chunling Zhang, Xiaoli Peng, Hua Yang, and Xiaodong Xia	Disinfectant Resistance Profiles and Biofilm Formation Capacity of Escherichia coli Isolated from Retail Chicken	Microbial Drug Resistance 25(5): 703-711	2019
3-15	Roedel, Alice; Dieckmann, Ralf; Makarewicz, Oliwia; Hartung, Anita; Noll, Matthias; Pletz, Mathias W.; Dahouk, Sascha Al; Vincze, Szilvia	Evaluation of a Newly Developed Vacuum Dried Microtiter Plate for Rapid Biocide Susceptibility Testing of Clinical Enterococcus faecium Isolates	Microorganisms 8: 551	2020
3-6	A, Addetia; Al, Greninger; A, Adler; S, Yuan; N, Makhsous; X, Qin; Dm, Zerr	A novel qacA allele results in an elevated chlorhexidine glu conate minimum inhibitory concentration in cutaneous Staphylococcus epidermidis isolates	Antimicrob Agents Chemother 63(6): e02607-18	2019
3-11	Hong, Sun In; Lee, Yu-Mi; Park, Ki-Ho; Ryu, Byung-Han; Hong, Kyung-Wook; Kim, Sunjoo; Bae, In-Gyu; Cho, Oh-Hyun	Clinical and Molecular Characteristics of qacA- and qacB-Positive Methicillin-Resistant Staphylococcus aureus Causing Bloodstream Infections	Antimicrob Agents Chemother 63(4): e012157-18	2018
3-12	Kim, Haein; Kim, Eun Sil; Lee, Seung Cheol; Yang, Eunmi; Kim, Hee Sueng; Sung, Heungsup; Kim, Mi-Na; Jung, Jiwon; Kim, Min Jae; Kim, Sung-Han; Lee, Sang-Oh; Choi, Sang-Ho; Woo, Jun Hee; Kim, Yang Soo; Chong, Yong Pil	Decreased incidence of methicillin-resistant Staphylococcus aureus bacteremia in intensive care units: a 10-year clinical, microbiological, and genotypic analysis in a tertiary hospital	Antimicrobial Agents and Chemotherapy 64(10):e01082-20	2020
3-16	Frosini, S-M; Bond, R.; Rantala, M.; Grönthal, T.; Rankin, S. C.; O’Shea, K.; Timofte, D.; Schmidt, V.; Lindsay, J.; Loeffler, A.	Genetic resistance determinants to fusidic acid and chlorhexidine in variably susceptible staphylococci from dogs	BMC Microbiology 19: 81	2019
3-20	Hardy, Katherine; Sunnucks, Katie; Gil, Hannah; Shabir, Sahida; Trampari, Eleftheria; Hawkey, Peter; Webber, Mark	Increased Usage of Antiseptics Is Associated with Reduced Susceptibility in Clinical Isolates of Staphylococcus aureus	mBio 9(3): e00894-18	2018
3-24	Kernberger-Fischer IA, Krischek C, Strommenger B,Fiegen U, Beyerbach M, Kreienbrock L, Klein G, Kehrenberg C	Susceptibility of Methicillin-Resistant and -Susceptible Staphylococcus aureus Isolates of Various Clonal Lineages from Germany to Eight Biocides	Appl Environmental Microbio 84(13): e00799-18	2018
3-27	Zheng S, Chung SJ, Sim HCJ, Chlebicka TM, Chan YH, Lim TP, Kwa LHA, Chlebicki MP	Impact of formulary interventions on the minimum inhibitory concentration of methicillin-resistant Staphylococcus aureus to mupirocin, chlorhexidine, and octenidine in a Singapore tertiary institution	Eur. J. Clin. Microbiol. Infect. Dis. 39: 2397–2403	2020
3-22	Orturk A, Kalkanci A	Investigation of antifungal activities of some disinfectants on Candida albicans	Mikrobiyol Bul 52(4): 376-389	2018
